# Supplementary material for: Identification of Novel Genes Mediating Survival of Salmonella on Low-Moisture Foods via Transposon Sequencing Analysis
Source: Front Microbiol. 2020 May 15;11:726. doi: 10.3389/fmicb.2020.00726 (PMC7242855; doi:10.3389/fmicb.2020.00726)
Supplement: Supplementary file 1 [file Table_1.csv]

Supplementary Table 1A. Barcode enumerations from input and experimental samples of the Tn5 library of S. enterica sv Typhimurium strain 14028s, obtained by Illumina sequencing.
Oligo	Locus_Tag	Contig	Insertion_position	Strand	STM_Input1_TechnicalReplicate1	STM_Input1_TechnicalReplicate2	STM_Input2	STM_Input3	STM_T0-01_TechnicalReplicate1	STM_T0-01_TechnicalReplicate2	STM_T0-02_TechnicalReplicate1	STM_T0-02_TechnicalReplicate2	STM_T0-03_TechnicalReplicate1	STM_T0-03_TechnicalReplicate2	STM_T1d-01_TechnicalReplicate1	STM_T1d-01_TechnicalReplicate2	STM_T1d-02_TechnicalReplicate1	STM_T1d-02_TechnicalReplicate2	STM_T1d-03_TechnicalReplicate1	STM_T1d-03_TechnicalReplicate2	STM_T12d-01_TechnicalReplicate1	STM_T12d-01_TechnicalReplicate2	STM_T12d-02_TechnicalReplicate1	STM_T12d-02_TechnicalReplicate2	STM_T12d-03_TechnicalReplicate1	STM_T12d-03_TechnicalReplicate2	STM_T30d-01_TechnicalReplicate1	STM_T30d-01_TechnicalReplicate2	STM_T30d-02_TechnicalReplicate1	STM_T30d-02_TechnicalReplicate2	STM_T30d-03_TechnicalReplicate1	STM_T30d-03_TechnicalReplicate2	STM_T120d-01_TechnicalReplicate1	STM_T120d-01_TechnicalReplicate2	STM_T120d-02_TechnicalReplicate1	STM_T120d-02_TechnicalReplicate2	STM_T120d-03_TechnicalReplicate1	STM_T120d-03_TechnicalReplicate2
CAGCTACCCGCAAGCTAT	Intergen_0000@-	CP001363	22	-	20	9	22	31	15	26	11	8	6	13	18	11	13	17	15	14	15	21	10	15	21	12	25	6	18	14	17	11	8	20	22	4	10	14
CAGGGCTCGACATATGCC	Intergen_0000@-	CP001363	41	-	25	11	51	33	24	30	36	41	16	31	19	34	23	29	25	22	29	24	25	21	32	42	28	11	26	26	32	23	17	4	7	6	10	23
AAGCCCAACCTGGCAGCC	STM14_0001.J	CP001363	192	-	34	14	48	45	36	37	23	22	21	17	14	34	20	18	35	20	39	25	18	36	35	49	23	17	20	32	42	22	10	14	21	19	11	29
AGGAGTCTAAATTAGTTA	STM14_0001	CP001363	198	+	11	7	23	25	12	14	10	15	13	16	6	9	19	11	22	16	25	11	9	23	13	6	9	1	8	15	16	16	3	5	3	6	2	20
CCAGATTAACAGAGAAAA	STM14_0001	CP001363	205	+	5	4	2	11	4	3	1	6	0	6	2	1	5	2	1	1	9	9	2	3	2	2	4	0	1	5	2	0	1	0	3	2	3	0
TACTCGTCTGACACCTAC	STM14_0001	CP001363	209	+	32	22	52	60	22	34	18	37	25	31	26	30	36	26	48	27	44	27	14	24	48	38	31	13	33	41	42	34	13	10	32	9	20	27
GTCTCTATGTTTCCTAAC	STM14_0001	CP001363	212	+	0	0	0	0	0	0	0	0	0	0	0	0	0	0	0	0	0	0	0	0	0	1	0	0	0	0	0	0	0	0	0	0	0	0
CCCCCGCTGGGGTTGAGG	STM14_0001	CP001363	228	+	15	18	30	37	36	46	25	28	14	12	13	22	17	23	34	40	49	20	9	21	41	23	24	9	23	31	41	39	7	17	19	18	24	27
ACTCTTGCCCAATCCTCA	STM14_0001.J	CP001363	258	-	5	11	30	28	10	14	22	18	14	5	15	20	14	11	17	8	15	12	8	12	23	13	5	5	15	12	8	9	5	10	6	10	6	4
ACTGACTCGGCGAGTGCT	STM14_0002@NonSense	CP001363	340	-	33	9	35	40	36	35	27	15	18	14	36	27	28	16	37	27	35	33	11	17	24	32	11	17	19	35	31	23	26	10	9	9	32	23
CCCACGACCCTGCACAAC	STM14_0002@NonSense	CP001363	644	-	14	9	15	17	13	13	14	8	3	16	6	6	4	12	21	11	15	5	5	10	14	12	8	4	5	13	17	11	6	5	7	6	10	17
AACCCTAATAGATACGTA	STM14_0002	CP001363	646	+	22	20	26	34	14	17	24	6	17	16	8	16	11	26	31	11	25	11	12	16	17	19	7	8	22	15	34	18	15	12	15	5	13	13
AACAGTAAGATTTTAGCC	STM14_0002@NonSense	CP001363	659	-	22	13	14	26	12	23	6	13	9	18	16	11	10	12	30	14	14	12	9	5	13	25	16	5	9	13	23	11	13	5	18	5	11	12
ACATGGTCGATATCACCT	STM14_0002@NonSense	CP001363	1069	-	20	10	37	24	18	18	19	34	10	22	13	25	13	12	20	12	23	15	9	6	17	16	8	3	18	16	19	21	8	13	15	12	12	12
AAGTCAAACTTCATAGCA	STM14_0002	CP001363	1238	+	2	4	1	0	0	2	0	1	2	0	1	2	0	1	0	1	3	1	1	0	0	3	3	0	3	2	0	1	0	1	0	0	0	0
CCTTTACCCGACGATGGA	STM14_0002	CP001363	1262	+	0	0	0	0	0	0	2	0	0	0	0	0	0	0	0	0	0	0	0	0	0	0	0	0	0	0	0	0	0	0	0	0	0	0
TATGAGCCTTATCGACTT	STM14_0002	CP001363	1482	+	24	7	21	23	19	16	10	13	12	9	14	14	9	10	15	17	17	13	7	14	10	11	8	9	9	11	23	5	4	5	2	0	9	5
TGCACTGTACGTGAGCAC	STM14_0002	CP001363	1979	+	52	29	82	69	41	53	49	47	27	38	22	47	46	46	74	43	71	48	23	45	83	54	47	21	38	46	88	42	24	42	31	26	30	45
TAACCAACCTTCACACGC	STM14_0002	CP001363	2325	+	41	14	30	33	33	27	23	23	15	14	16	27	24	22	25	17	34	26	3	18	42	32	22	17	22	18	31	16	19	13	41	15	15	17
CCGCGACCTCGCGCGAAA	STM14_0002@NonSense	CP001363	2333	-	47	43	64	83	54	49	41	60	32	29	53	58	50	38	74	55	81	40	31	45	62	69	50	18	54	50	58	29	20	13	34	32	29	40
GGACCTACTTCGCGGTCG	STM14_0002	CP001363	2558	+	12	7	12	7	6	4	4	5	6	7	1	8	5	3	9	5	10	5	2	2	3	4	0	2	10	5	12	5	2	0	2	3	1	6
TTATTGTTGCGTCTGGCG	STM14_0002	CP001363	2685	+	61	42	96	140	85	76	61	71	55	57	50	50	58	61	121	104	126	81	63	68	99	90	55	36	71	67	104	65	43	44	49	49	45	75
ACGTTGTGAACGCGCACT	STM14_0003@NonSense	CP001363	2810	-	0	0	0	0	1	0	1	1	0	0	0	2	1	0	0	0	2	0	0	0	0	0	0	0	0	0	1	0	0	0	0	0	0	1
GGCCCACCCAACCACCGA	STM14_0003@NonSense	CP001363	2910	-	0	0	0	1	0	0	0	0	0	0	0	0	0	0	0	0	0	0	0	0	0	0	0	0	0	0	0	0	0	0	0	0	0	0
GGCCTACCCAACCACCGA	STM14_0003@NonSense	CP001363	2910	-	83	52	102	100	45	47	68	58	59	62	51	62	74	45	99	68	104	63	41	66	87	102	44	36	47	54	109	66	39	40	69	34	31	53
ATGGACCGTCCTCACAAC	STM14_0003	CP001363	2911	+	4	7	19	33	20	15	21	22	16	4	7	12	14	8	35	10	26	11	9	12	13	19	5	9	13	21	22	13	2	1	16	8	10	9
TCGCTCCCGGCACATCTG	STM14_0003	CP001363	2936	+	42	23	45	39	23	39	25	17	24	18	24	28	29	35	43	45	43	18	12	20	59	23	30	12	31	20	43	26	3	17	20	8	16	16
TACTCAGATATGACGTTC	STM14_0003	CP001363	3131	+	33	17	50	42	27	39	27	26	14	18	24	28	26	15	34	36	53	26	16	29	32	46	27	19	23	28	40	15	10	9	38	15	19	25
CATCTTCATTATTCTAAA	STM14_0003	CP001363	3313	+	29	23	40	54	10	21	20	12	17	15	19	12	31	20	29	18	22	22	8	23	30	25	20	10	30	20	38	15	10	15	11	3	15	22
CGTGCTTCGTCGGGTAAC	STM14_0003@NonSense	CP001363	3434	-	38	18	67	82	43	49	26	26	29	37	16	25	17	24	32	27	35	16	10	17	25	18	26	11	26	28	20	10	5	15	14	13	5	14
TGCAGCTTTATCCGGCAC	STM14_0003	CP001363	3509	+	22	9	20	31	25	9	9	17	12	11	14	18	16	15	28	22	19	15	6	11	23	16	13	12	13	13	26	12	5	2	6	7	15	23
GACTGTGTACGGAACCTC	STM14_0004@NonSense	CP001363	3782	-	39	26	46	48	45	42	30	34	28	27	26	33	31	41	51	32	42	50	14	13	40	32	22	23	50	34	53	40	27	20	49	25	29	29
CGGAGGTATGCTCCACAA	STM14_0004@NonSense	CP001363	3842	-	38	22	47	55	44	38	29	20	15	30	20	11	32	25	45	31	43	29	21	35	34	21	22	11	31	33	31	24	17	18	20	18	24	17
TTACCCCCCAGACCTAGA	STM14_0004	CP001363	4298	+	28	12	39	50	25	17	15	35	18	11	23	26	21	17	47	39	28	22	24	18	31	19	20	17	14	18	36	30	14	14	29	8	17	30
ACCTCTACTGACACAACG	STM14_0004@NonSense	CP001363	4437	-	52	14	45	42	20	51	29	34	10	29	18	35	43	27	41	46	29	20	28	31	41	43	24	18	34	33	37	20	10	10	44	20	22	8
GTTGAAACCCACAATCAG	STM14_0004@NonSense	CP001363	4734	-	42	23	54	55	35	28	22	27	20	27	17	25	14	18	31	43	44	21	12	32	28	36	19	12	28	30	46	30	14	11	43	13	16	16
TTCAACGCTTAGATCGGT	STM14_0004	CP001363	4839	+	14	7	29	22	13	11	17	24	14	14	3	23	14	19	26	15	25	16	11	6	23	15	12	6	21	8	22	23	12	10	16	6	12	10
ACGAGTTCCCGTCAGTAA	STM14_0004	CP001363	4875	+	0	0	3	2	1	0	1	0	0	4	0	0	0	0	1	0	0	0	0	0	0	2	0	0	1	0	1	0	0	0	0	0	0	0
CCCACCCATCACCGTAAC	Intergen_0002@-	CP001363	5051	-	16	10	19	13	11	16	9	16	5	14	12	17	18	22	18	22	27	10	2	12	24	23	7	5	14	6	14	8	10	6	4	9	11	12
TGTACATAACCCCGAGGG	STM14_0005@NonSense	CP001363	5201	+	43	35	58	67	49	40	41	37	24	31	22	19	42	22	41	47	62	40	22	27	49	49	30	9	32	33	51	35	17	23	28	16	22	31
AGGACCCAATCCACGAGC	STM14_0005	CP001363	5279	-	1	8	33	20	10	18	1	4	10	7	17	15	21	23	15	7	30	13	7	7	14	18	12	2	3	7	14	11	3	1	10	7	10	6
GAACACCTCCTCCGTGCC	STM14_0005@NonSense	CP001363	5642	+	43	24	47	32	32	19	20	40	25	28	15	27	35	22	43	47	49	27	22	29	61	46	29	16	16	24	53	29	10	21	34	20	19	21
TTTCACGACACACATCAT	STM14_0006.R@NonSense	CP001363	5972	+	18	6	27	17	17	21	16	20	7	13	5	10	13	18	21	17	22	8	3	19	17	26	13	5	25	14	23	10	12	1	23	7	12	8
CCCACCCGGGCACCACCT	STM14_0006.R@NonSense	CP001363	6467	+	4	4	14	8	6	13	9	4	6	5	9	10	7	7	12	9	13	5	4	4	13	3	6	1	8	4	15	10	2	2	4	6	1	10
TGGTGTCATCCTGAACTC	STM14_0006.R@NonSense	CP001363	6522	+	32	17	31	36	20	37	24	22	19	25	25	22	16	24	33	43	42	39	14	36	44	38	17	9	25	31	44	27	36	14	31	17	21	39
ATGAGTCAGAACTGTCAC	STM14_0006.R	CP001363	6649	-	0	0	0	0	1	0	0	0	0	1	0	0	0	0	2	0	0	0	0	0	0	0	1	0	0	0	1	0	0	1	0	0	0	1
GGAAGATAACAGCCCGCC	STM14_0006.R@NonSense	CP001363	6707	+	0	0	0	0	0	0	0	0	0	0	0	0	0	0	0	0	0	0	0	0	0	1	0	0	0	0	0	0	0	0	0	0	0	0
CCTGATGCTCGTTCGAAC	STM14_0006.R@NonSense	CP001363	7248	+	2	10	16	14	16	5	10	8	8	8	11	15	5	8	23	26	12	11	9	16	19	28	9	7	23	9	22	19	16	3	21	4	12	34
TACAAAGTCGCCAAGCTG	STM14_0006.R	CP001363	7413	-	0	0	0	0	0	0	0	0	0	0	0	0	0	0	0	0	0	0	0	0	0	0	0	0	0	0	1	0	0	0	0	0	0	0
TGCGACTTATTCCGCACC	STM14_0007.J	CP001363	7626	+	18	5	15	30	20	15	13	16	5	14	6	12	13	14	20	8	28	11	10	12	6	8	11	3	10	24	16	7	2	8	13	1	5	4
TCCTCCTGCCGAGCTCAG	STM14_0007.J@NonSense	CP001363	7786	-	0	1	0	0	0	0	0	0	0	0	0	0	0	0	0	0	0	0	0	0	0	0	0	0	0	0	0	0	0	0	0	0	0	0
CGACCCCAGAAGTCACCT	STM14_0007.J	CP001363	7937	+	24	12	29	53	23	22	20	17	15	19	11	22	22	11	35	28	31	15	4	16	22	12	20	15	16	18	20	9	9	13	5	4	6	12
CACCCCAACTCACAAGCA	STM14_0007.J	CP001363	7962	+	4	5	1	2	5	5	4	2	0	5	8	6	1	3	5	5	4	2	2	4	4	2	1	1	5	11	2	4	2	1	0	0	2	4
TGAGCGTGTACGAGAGCG	STM14_0007.J@NonSense	CP001363	8013	-	26	15	16	18	9	15	8	8	4	7	19	12	10	6	11	4	9	15	4	3	5	2	16	2	8	5	10	5	0	4	3	1	5	3
TCCCGAGCTTTTTCCATC	STM14_0007.J@NonSense	CP001363	8052	-	0	0	0	1	6	1	1	0	1	2	0	0	0	0	0	1	1	0	0	0	0	0	0	1	0	0	0	1	0	0	0	0	0	2
CCATCATAGGAGTAGAAT	STM14_0007.J@NonSense	CP001363	8350	-	1	4	4	5	1	1	5	12	2	1	3	7	1	11	6	1	4	1	3	1	4	0	2	1	1	8	10	2	0	0	3	1	4	0
ATCGGATACAGAAGTGAC	Intergen_0005@-	CP001363	8656	-	122	48	132	202	110	101	78	98	52	85	68	90	103	83	146	133	124	94	42	93	149	94	99	45	73	126	133	86	44	41	83	34	57	87
CACTACCAGACTCACCGA	STM14_0008@NonSense	CP001363	8818	-	0	0	1	0	0	0	0	0	0	0	0	0	0	0	0	0	0	0	0	0	0	0	0	0	0	0	0	0	0	0	0	0	0	0
GATGATCGACACCGGACT	STM14_0008	CP001363	8902	+	148	77	193	158	101	99	103	88	62	72	87	110	121	94	149	110	153	97	47	90	183	141	88	67	72	129	160	99	63	55	55	38	57	107
AACTGCCCAACGCAGCGC	STM14_0008@NonSense	CP001363	9131	-	17	8	15	26	21	20	14	14	6	10	10	8	9	11	20	11	22	14	12	11	31	8	15	2	22	15	20	15	3	5	11	7	5	10
CAGTGACCCGGGACTCGA	STM14_0008	CP001363	9184	+	24	11	18	14	13	20	16	9	6	13	8	14	13	7	19	10	22	23	5	11	13	18	12	10	12	13	24	14	2	6	12	13	5	16
TGACCATCATACACTGCG	STM14_0008	CP001363	9198	+	10	7	21	19	9	20	6	4	7	3	4	4	14	10	7	9	13	12	4	11	14	8	10	11	17	4	20	11	2	3	15	10	18	10
AGCGCATCTTTGACCTCA	STM14_0008@NonSense	CP001363	9249	-	2	1	7	8	3	9	4	5	2	0	5	1	8	1	12	7	7	9	1	6	3	5	7	0	2	3	8	1	0	2	0	0	2	5
ATTCACACCCCGAGGCCT	STM14_0008@NonSense	CP001363	9289	-	27	15	47	33	20	26	22	16	4	16	14	9	8	16	39	33	25	17	8	11	46	39	14	10	23	22	21	13	11	17	11	10	12	17
CCATTCCCCTCACCTGTC	STM14_0008	CP001363	9308	+	16	8	14	14	9	7	18	15	4	4	3	7	7	7	9	8	6	10	3	8	12	9	15	7	6	15	15	12	3	3	7	12	5	4
CCCCCCGTTACACCGGCT	STM14_0008	CP001363	9308	+	4	2	21	17	13	6	3	8	3	6	8	8	3	11	14	6	8	5	2	11	13	5	7	3	8	6	5	1	0	7	3	7	3	4
AAACTTCCCTGGCCCACG	Intergen_0006@+	CP001363	9354	+	26	9	33	15	22	18	17	11	20	4	4	11	6	9	17	25	18	16	20	11	20	7	6	5	13	17	18	15	7	2	12	3	17	9
ACTCCCACGCCCTCTCAG	STM14_0009	CP001363	9442	-	29	16	47	55	43	42	25	25	30	27	13	31	23	30	32	24	27	29	11	25	41	40	11	28	31	13	30	25	10	14	17	7	8	12
TGTAACCCTACTCGCGAC	STM14_0009@NonSense	CP001363	9471	+	0	1	0	0	0	0	0	0	0	0	0	0	0	0	0	0	0	0	0	0	0	0	0	0	0	0	0	0	0	0	0	0	0	0
ATTACCCCGAATTGCGAA	STM14_0009@NonSense	CP001363	9806	+	0	0	0	0	0	0	0	1	0	0	0	0	0	0	0	0	0	0	0	0	0	0	0	0	0	0	0	0	0	0	0	0	0	0
AATAAGAATGTGTGCCTT	STM14_0009	CP001363	9881	-	26	23	51	47	34	26	18	17	15	17	20	20	17	24	33	35	42	10	19	24	38	28	15	7	22	19	33	20	12	13	32	12	18	22
TACGCCAGGAATATAACG	STM14_0009@NonSense	CP001363	9903	+	34	25	44	71	40	38	30	43	35	22	36	40	44	48	44	36	46	36	28	30	60	47	28	13	36	42	50	37	23	15	26	16	30	37
AACGGATTAGGCACATGA	STM14_0009	CP001363	9920	-	0	0	0	0	0	0	0	0	0	0	0	0	0	0	0	0	0	0	0	0	0	1	0	0	0	0	0	0	0	0	0	0	0	0
TCCCCTCGTCACCGTACT	Intergen_0007@-	CP001363	10036	-	128	78	175	171	103	116	98	99	75	73	77	108	87	72	132	92	131	85	57	99	127	123	65	51	88	92	134	85	60	43	76	51	67	85
AAACTTCACTAATAGACC	Intergen_0007@-	CP001363	10049	-	0	1	0	0	0	0	0	0	0	0	0	0	0	0	0	0	0	0	0	0	0	0	0	0	0	0	1	0	0	0	0	0	0	0
ACTCGCGCAGACGACTGT	Intergen_0007@-	CP001363	10049	-	29	11	29	35	24	27	17	36	16	14	15	32	28	17	16	33	40	22	16	21	45	35	18	11	30	24	37	23	31	6	16	6	11	23
TGGTCCCCGGCGACTTCG	STM14_0010	CP001363	10277	-	19	6	30	27	32	25	18	25	21	14	8	17	17	5	24	28	28	17	9	14	15	14	14	7	14	22	24	9	7	10	9	5	5	9
TACAACCACACGGTCCTC	STM14_0010	CP001363	10627	-	0	1	0	0	0	0	0	0	0	0	0	0	0	0	0	0	0	0	0	0	0	0	0	0	0	0	0	0	0	0	0	0	0	0
TGTCCTACGAAAGACTGC	STM14_0010@NonSense	CP001363	10785	+	21	6	28	13	20	19	15	14	8	8	6	14	18	3	21	16	17	14	12	13	10	14	6	8	19	16	22	14	1	5	17	6	10	6
CGACGCCGACTACCCTGC	STM14_0011	CP001363	10965	-	14	7	13	12	8	4	5	4	3	7	0	13	6	6	4	4	9	6	1	2	6	15	5	1	3	4	7	4	5	3	7	4	8	5
CCCACAACAGCACGAACG	STM14_0011@NonSense	CP001363	11061	+	0	0	0	0	0	2	0	0	0	1	0	0	0	0	0	0	0	0	0	0	0	1	0	0	0	0	0	1	0	0	0	0	0	0
TTAAACGCACCCGCAATA	STM14_0011@NonSense	CP001363	11063	+	15	13	29	15	10	8	6	8	5	8	6	14	16	9	20	15	18	16	9	20	16	6	13	6	11	9	14	14	19	2	21	6	8	15
CACGTAGTTCGCCAAGCT	STM14_0011@NonSense	CP001363	11228	+	83	50	97	134	93	86	62	71	59	59	51	56	66	60	113	117	86	75	32	74	108	89	85	33	58	64	107	79	58	34	65	19	32	55
AAAGCCCTCGACAGAAAC	STM14_0012	CP001363	11281	+	0	2	0	0	0	0	0	0	0	0	0	0	0	0	0	0	0	0	0	0	0	0	0	0	0	0	0	0	0	0	0	0	0	0
GAGCCGACCCAACGCTCT	STM14_0012@NonSense	CP001363	11281	-	0	0	0	0	0	0	0	0	0	0	0	0	0	0	0	0	0	0	0	0	1	0	0	0	0	0	0	0	0	0	0	0	0	0
GAGACGAACTAGAACCTG	STM14_0012	CP001363	11293	+	49	26	63	61	49	41	33	23	30	33	27	36	35	41	90	55	63	43	32	34	66	59	26	27	43	58	66	34	25	22	49	16	30	30
GCCAACTACTGCCCTTTT	Intergen_0010@+	CP001363	11442	+	59	21	88	91	65	54	50	63	31	52	39	40	45	44	55	59	81	52	21	28	73	70	38	12	53	43	54	31	22	24	24	22	18	32
GTACTTTCACATAGGCAT	Intergen_0010@-	CP001363	11451	-	0	0	0	0	0	0	1	0	0	0	0	0	0	0	0	0	0	0	0	0	0	0	0	0	0	0	0	0	0	0	0	0	0	0
CGCATAATCTAGCGAGCC	Intergen_0010@+	CP001363	11517	+	0	0	0	0	1	0	0	0	0	0	0	0	0	0	0	0	0	0	0	0	0	0	0	0	0	0	0	0	0	0	0	0	0	0
CAACCGAGGAAGCCACCG	Intergen_0011@-	CP001363	13568	-	31	29	62	53	57	56	49	54	38	32	18	45	20	25	37	31	57	26	9	31	26	27	24	19	24	22	35	24	6	20	17	11	13	14
CCACCTTTTCGCTAATGG	STM14_0014@NonSense	CP001363	14618	-	0	0	0	0	0	0	1	0	0	0	0	0	0	0	0	0	0	0	0	0	0	0	0	0	0	0	0	0	0	0	0	0	0	0
AAGTGCATGCTCAGGCCA	STM14_0014@NonSense	CP001363	14728	-	43	29	71	45	41	41	16	30	24	29	18	24	37	20	57	32	50	24	26	17	43	20	32	7	21	18	14	12	6	5	9	9	26	17
CGCTGTAACCTCTTCTTT	Intergen_0012@-	CP001363	14774	-	0	0	0	0	0	0	0	0	0	0	0	0	0	0	0	0	0	0	0	0	0	0	0	0	0	0	1	0	0	0	0	0	0	0
AGAGAACACATACCTAGT	Intergen_0012@-	CP001363	14798	-	6	13	17	22	5	11	7	15	14	9	5	15	9	10	13	8	11	5	9	6	9	13	6	4	5	10	9	10	2	4	6	3	3	6
TGTGCCCTTGCCTTCAAC	Intergen_0012@-	CP001363	14811	-	31	12	13	26	15	16	16	13	15	16	8	6	6	8	12	10	8	11	6	9	14	13	10	3	8	10	9	4	2	5	8	2	4	6
TCATCCACCCCGCCAACA	Intergen_0012@-	CP001363	14815	-	0	0	0	0	0	0	0	0	0	0	0	0	0	0	0	0	0	0	0	0	1	0	0	0	0	0	0	0	0	0	0	0	0	0
AGCTCTTGCACCAACGTC	Intergen_0013@+	CP001363	15013	+	15	7	13	19	189	187	19	29	17	13	36	24	7	10	20	3	9	5	4	4	10	6	6	28	2	10	18	9	0	3	0	4	7	1
GGCAACGAAAATTAGGAA	Intergen_0013@+	CP001363	15013	+	24	29	38	32	22	15	3	12	13	10	8	13	17	11	20	14	19	11	4	8	19	11	12	7	5	16	21	20	17	5	9	7	18	11
AAGTCAAGGTGCATCATA	STM14_0016@NonSense	CP001363	15018	-	31	7	34	35	22	11	15	12	6	11	19	8	10	16	15	12	19	16	11	6	22	18	9	9	26	14	28	12	11	6	7	2	7	6
TCGCAGTGTGGTGCCGGC	STM14_0016@NonSense	CP001363	15131	-	25	21	74	32	28	49	25	28	28	21	21	24	37	17	41	21	63	31	12	29	56	31	38	17	48	45	49	28	31	13	34	28	16	12
GCACAACATTGTAAGCTA	STM14_0016	CP001363	15152	+	2	3	10	9	2	4	3	1	4	1	3	3	1	1	0	1	3	3	0	0	0	1	4	0	3	4	1	1	0	0	1	2	0	2
GATTGATTCTACAATTTC	STM14_0016@NonSense	CP001363	15170	-	13	17	28	24	11	15	11	13	18	8	9	22	18	10	15	9	17	16	3	8	22	15	10	8	12	7	11	16	10	4	13	9	10	2
CACCCCGAGCCACGCGCA	STM14_0016	CP001363	15181	+	8	3	14	12	4	6	2	8	8	12	9	3	7	8	8	4	7	0	3	2	9	4	8	1	8	11	12	8	2	1	6	7	5	1
CTGCAGGTCCTTGGCCGC	STM14_0016	CP001363	15181	+	0	0	0	0	0	0	0	1	0	0	0	0	0	0	0	0	0	0	0	0	0	0	0	0	0	0	0	0	0	0	0	0	0	0
GAACTAGTCTCCTCCGGA	STM14_0016@NonSense	CP001363	15189	-	23	14	19	23	16	11	20	8	13	12	14	11	9	15	14	8	16	12	7	13	19	22	6	6	14	22	9	12	16	13	26	11	3	33
AGAGAACACAGTGACATA	STM14_0016@NonSense	CP001363	15194	-	5	6	19	14	13	18	4	9	5	4	3	9	5	5	11	10	6	2	2	6	2	10	5	8	5	2	9	0	1	0	5	3	8	2
TGCCTAGTCCACGTTAAC	STM14_0016	CP001363	15205	+	0	1	0	0	0	0	0	0	0	0	0	0	0	0	0	0	0	0	0	0	0	0	0	0	0	0	0	0	0	0	0	0	0	0
CTCACGATCGGCCCGCTG	STM14_0016	CP001363	15208	+	21	18	42	33	33	29	12	15	13	21	20	43	27	26	43	17	48	23	15	13	39	23	31	8	18	37	19	11	11	9	26	12	9	22
AAACTTGAAGCACCCGAG	STM14_0016@NonSense	CP001363	15213	-	0	0	0	0	0	0	1	0	0	0	0	0	0	0	0	0	0	0	0	0	0	0	0	0	0	0	0	0	0	0	0	0	0	0
CCTTACCTCACTCGACGT	STM14_0016	CP001363	15214	+	2	1	3	1	5	5	1	1	2	0	0	0	3	1	0	2	4	2	1	3	0	0	0	1	2	2	3	5	2	0	2	1	0	1
ACGGGACCTTCCCATCTT	STM14_0016@NonSense	CP001363	15217	-	0	2	0	0	0	0	0	0	0	0	0	0	0	0	0	0	0	0	0	0	0	0	0	0	0	0	0	0	0	0	0	0	0	0
CGCACCCCCCAACACCGC	STM14_0016@NonSense	CP001363	15323	-	9	3	17	23	12	13	6	12	5	5	3	12	9	14	9	5	17	8	7	4	16	9	8	6	12	12	9	5	7	5	9	5	7	3
CCAATCCACAAGAGCGCT	STM14_0016	CP001363	15327	+	2	2	3	9	3	2	1	5	0	4	0	0	4	3	0	3	0	1	2	3	0	5	2	0	2	0	1	1	0	0	1	0	2	0
GCCCCTCTCCCGCCCGCA	STM14_0016	CP001363	15452	+	25	3	25	17	11	16	6	12	9	15	10	3	9	11	9	2	3	13	5	8	9	18	16	1	9	6	8	8	9	7	19	1	3	9
AGCCCCGCACGTTCCCTG	STM14_0016@NonSense	CP001363	15474	-	3	0	5	5	3	0	1	2	0	1	3	1	2	0	0	2	2	0	0	1	0	1	1	1	0	3	0	0	0	0	4	1	0	0
GCAGCACACGACTATGTC	STM14_0016@NonSense	CP001363	15490	-	19	7	17	28	13	10	8	8	8	10	8	8	8	6	11	8	22	8	6	9	8	7	7	1	8	11	7	6	3	5	3	5	3	5
CGCGGACAAAAACTCCAG	STM14_0016@NonSense	CP001363	15559	-	0	0	4	6	2	4	3	2	0	0	1	0	0	0	1	1	6	0	3	1	2	1	0	1	0	1	1	1	2	0	0	0	2	0
AATCGTTTACGAGACATT	STM14_0016@NonSense	CP001363	15560	-	14	14	23	26	12	18	11	8	7	12	15	15	10	9	10	9	11	14	1	9	23	6	6	10	11	17	11	10	5	11	8	0	4	7
ATACAACCGCGGCATGTG	STM14_0016@NonSense	CP001363	15569	-	0	0	1	0	0	0	0	0	0	0	0	0	0	0	0	0	0	0	0	0	0	0	0	0	0	0	0	0	0	0	0	0	0	0
GCGCCCCCAGACATCCTC	STM14_0016@NonSense	CP001363	15570	-	14	9	34	23	16	24	24	24	8	17	16	11	19	9	19	17	28	17	4	14	33	22	17	8	13	13	12	23	4	10	15	3	12	13
AGACTGTGAGGACAATCA	STM14_0016@NonSense	CP001363	15581	-	64	51	88	86	83	69	46	54	32	44	46	42	47	42	64	56	49	58	33	44	74	37	46	15	68	46	69	37	34	23	41	37	30	39
TACACTTCGCACCCCTCT	STM14_0016@NonSense	CP001363	15627	-	9	4	8	11	10	9	2	1	4	0	2	7	3	7	1	3	10	7	3	2	2	4	2	2	1	6	1	3	2	1	5	4	0	1
CAACCCCAGTACCCGCTA	STM14_0016@NonSense	CP001363	15650	-	0	0	0	0	0	0	0	0	0	0	0	0	0	0	0	0	0	0	0	0	0	1	0	0	0	0	0	0	0	0	0	0	0	0
AGGCCTTTGACCCACAAC	STM14_0016@NonSense	CP001363	15652	-	0	0	1	0	0	0	0	1	0	0	0	2	0	0	0	0	0	0	0	0	0	0	0	0	0	0	0	0	0	0	0	0	0	0
CCGTTCCCGCCCCACCCT	STM14_0016	CP001363	15689	+	0	0	0	0	0	0	0	0	0	0	0	0	0	0	0	0	0	0	0	0	1	0	0	0	0	0	0	0	0	0	0	0	0	0
GACGAATCCTCAGCGTAG	STM14_0016@NonSense	CP001363	15747	-	50	24	34	44	34	40	21	27	17	20	26	24	19	26	42	36	46	20	17	24	36	14	19	15	38	21	35	25	12	15	26	19	12	18
GTACTGCAGTTAGCGCCT	STM14_0016@NonSense	CP001363	15775	-	0	0	0	0	0	0	0	0	0	0	0	0	0	0	0	0	0	0	0	0	0	1	0	0	0	0	0	0	0	0	0	0	0	0
TTAGCCCCACCTGAAGTA	STM14_0016@NonSense	CP001363	15876	-	19	17	32	18	14	29	6	11	10	14	10	19	2	13	9	12	6	7	10	13	15	10	16	3	16	7	10	3	10	3	9	10	9	4
TCCGAGAAGCAATCCACA	STM14_0017	CP001363	16321	+	12	6	12	12	4	6	5	1	4	1	3	7	6	3	5	6	5	4	7	4	7	6	2	4	9	5	8	2	3	0	8	2	5	5
GCCTACAACACCTAGAAA	STM14_0017	CP001363	16346	+	13	6	11	7	7	5	11	4	2	7	6	4	4	9	6	3	6	7	1	7	3	3	5	1	3	7	3	4	1	2	3	9	2	0
GATTGACGCGTGGGTCTC	Intergen_0015@-	CP001363	16465	-	0	0	1	2	0	3	0	1	3	0	0	1	0	0	0	2	2	0	0	0	0	0	0	0	0	0	0	0	0	0	2	2	0	0
TAATGCTGAAAGCCCGAC	Intergen_0015@+	CP001363	16490	+	10	17	40	21	20	10	22	15	9	12	15	15	13	13	18	12	13	11	8	9	19	10	16	11	13	10	19	22	4	5	20	11	7	9
TCCCAGTGGTTTGCTCGT	STM14_0018@NonSense	CP001363	16495	+	30	16	33	32	45	21	17	20	12	15	11	16	10	17	13	10	28	24	6	11	19	30	7	8	6	9	13	10	10	12	15	8	7	7
GCCTAGTTTATACCAATG	STM14_0018	CP001363	16513	-	2	1	3	6	1	4	0	1	1	2	1	0	1	0	2	4	1	2	1	0	1	0	1	7	0	1	2	0	0	0	3	0	0	0
CGCCACGCCCGTAGACTG	STM14_0018	CP001363	16576	-	7	14	12	12	11	28	3	11	10	7	7	6	10	3	8	12	14	5	3	3	5	4	7	1	5	13	18	17	0	4	1	0	3	3
TTCCCTACCAGTCCACTC	STM14_0018	CP001363	16576	-	0	0	0	0	0	0	0	1	0	0	0	0	0	0	0	0	0	0	0	0	0	0	0	0	0	2	0	0	0	0	0	0	0	0
TCTTCACCTCATTTTTAT	STM14_0018	CP001363	16708	-	11	15	32	27	15	13	18	25	17	14	10	18	9	16	21	11	23	18	17	13	24	24	19	4	13	25	18	12	4	9	11	8	2	16
GTCCCTAAGCACGAAGAT	STM14_0018	CP001363	16741	-	40	24	47	33	27	43	31	23	17	21	13	25	23	15	26	24	45	28	7	15	21	17	15	12	25	14	24	18	18	6	13	6	7	8
CTGAAAATGTCATTTGAG	STM14_0018	CP001363	16879	-	3	2	7	7	2	1	2	6	9	0	6	5	8	3	1	6	4	0	8	2	8	4	1	2	2	5	7	0	1	0	1	1	3	1
CCACACATGCCGTTATAA	STM14_0018	CP001363	16924	-	0	0	0	0	1	0	0	1	0	0	0	0	0	0	0	0	0	0	0	0	0	2	0	1	1	0	0	0	0	0	2	0	0	0
CATCTTCACTTCCCACCT	STM14_0018	CP001363	16949	-	29	21	27	22	31	32	13	11	16	23	13	5	22	17	28	22	34	21	7	14	33	15	11	4	20	18	25	13	11	5	7	5	9	12
CCGTCCACCGGCGCTGCA	STM14_0018	CP001363	16969	-	15	10	19	28	32	12	9	11	11	12	5	7	10	12	14	5	15	16	6	5	18	13	6	4	8	7	23	8	4	10	3	5	5	9
TTTGAACCGCGAGGCACA	STM14_0019@NonSense	CP001363	17049	+	0	0	1	5	0	0	0	0	0	0	0	0	0	0	0	0	0	0	0	0	0	0	0	0	1	0	0	0	0	0	0	0	0	0
ACCGCAAGGGTCGTAAAT	STM14_0019	CP001363	17054	-	29	28	38	30	24	25	14	32	19	20	12	26	14	29	27	27	33	25	19	14	26	14	25	9	21	15	28	25	18	9	18	14	10	23
CAATGAAAACCTTGAGCA	STM14_0019	CP001363	17054	-	22	10	23	29	21	13	17	12	14	7	10	21	14	26	13	7	15	19	10	11	8	8	12	5	8	10	31	8	6	4	34	3	1	5
ATGAGTCCTCGACCGAAG	STM14_0019	CP001363	17065	-	12	16	29	24	8	16	10	9	6	14	5	12	18	12	14	18	18	22	6	6	16	13	11	5	11	9	12	5	12	11	7	9	12	11
GAAGGCAAAACCGGTTCG	STM14_0019	CP001363	17164	-	19	9	22	29	25	9	6	7	8	13	16	9	9	7	13	7	12	17	6	17	13	21	9	5	17	9	23	8	11	7	4	5	7	9
TGCCCTTCTTTACCTACC	STM14_0019	CP001363	17202	-	13	15	36	28	20	19	18	12	4	10	12	10	14	22	15	15	25	20	2	17	25	11	9	7	12	11	19	9	16	7	18	6	10	10
AGGCCCACCAACTCGCCC	STM14_0019	CP001363	17241	-	0	0	0	0	0	0	0	0	0	0	0	0	0	0	0	0	0	0	0	0	0	1	0	0	0	0	0	0	0	0	0	0	0	0
CTTTTTGCAATCCTCGTT	STM14_0019	CP001363	17242	-	2	0	6	7	13	1	1	5	1	3	1	2	1	2	3	0	6	3	1	3	2	2	5	2	3	1	0	4	4	1	5	2	1	2
CCGGAATAAACGAAGTTC	STM14_0019	CP001363	17423	-	0	0	3	2	0	0	0	1	0	0	0	0	0	0	0	0	0	0	0	0	0	0	0	0	0	0	0	0	0	0	0	0	0	0
GACGCCGGTACAGAAGTA	STM14_0021	CP001363	17672	+	6	19	22	19	9	15	11	12	14	2	13	11	12	8	10	16	32	8	5	4	13	17	11	2	7	3	12	19	1	1	8	3	5	11
GACAGTACGATTAGTGGG	STM14_0021	CP001363	17682	+	32	19	51	31	11	24	14	15	17	21	26	17	15	18	20	11	29	14	14	9	28	16	19	8	20	26	25	20	7	10	17	9	7	11
AGCACGACAACTCGGATA	STM14_0021	CP001363	17687	+	8	1	1	20	1	5	13	3	9	6	5	3	2	3	2	7	9	6	4	4	3	4	9	4	4	8	5	3	7	3	6	2	1	11
ACCCTACATAAGTCTTAA	STM14_0021	CP001363	17726	+	3	0	0	1	1	0	1	0	3	1	0	0	0	0	0	0	1	0	0	0	0	0	0	0	0	0	0	1	0	0	0	3	0	0
CAATCGAGAGCCAACTTA	Intergen_0018@+	CP001363	17816	+	0	4	3	1	5	0	1	3	1	1	0	3	0	6	2	0	6	1	0	2	3	3	0	0	0	0	4	1	0	0	1	1	0	2
GGACAAAAGTTAATGCCA	Intergen_0018@+	CP001363	17818	+	43	29	66	49	44	49	40	34	12	25	27	30	30	25	42	29	75	30	21	26	53	41	17	14	43	37	44	24	19	14	18	25	26	30
ACCGGGTTTACTGTGCAA	STM14_0022	CP001363	17962	+	4	3	0	3	2	1	0	0	0	2	4	2	2	1	2	0	0	1	1	0	0	10	1	1	0	0	3	0	0	2	0	0	1	0
CGCTCCCATAAACTAGTT	STM14_0022@NonSense	CP001363	17967	-	1	0	0	0	0	0	0	0	0	0	0	0	0	0	0	2	0	0	0	0	1	0	0	0	0	0	0	1	0	2	0	0	0	0
GTATATATCGGTAACAGT	STM14_0022	CP001363	18066	+	12	18	32	28	21	21	20	14	9	5	7	7	13	10	19	28	17	10	16	10	23	7	26	3	8	15	18	12	5	5	11	10	12	19
CAGCCCTACACAATCTTG	STM14_0022	CP001363	18071	+	0	0	0	0	0	0	0	0	0	0	0	0	0	0	0	0	0	0	0	0	0	0	0	0	0	0	1	0	0	0	0	0	0	0
GCGTCCCGCGATGGAACG	STM14_0022	CP001363	18085	+	5	12	21	18	33	16	13	12	20	7	12	19	8	13	22	27	13	11	9	17	28	30	17	11	18	20	10	10	1	12	20	4	8	12
TCCGCATACGTCTATGGT	STM14_0022	CP001363	18085	+	0	1	0	0	0	0	0	0	0	0	0	0	0	0	0	0	0	0	0	0	0	0	0	0	0	0	0	0	0	0	0	0	0	0
GCCGAGTTCCCCCGCCGA	STM14_0022	CP001363	18274	+	14	6	16	9	9	4	13	5	5	4	1	5	4	3	7	7	9	6	3	3	13	3	0	4	5	4	5	7	2	1	3	1	4	4
CCCCAACTCAACGGAACG	STM14_0022@NonSense	CP001363	18333	-	12	1	11	14	4	0	6	1	6	8	3	6	7	6	12	8	4	6	1	1	7	5	3	7	4	7	8	3	1	3	1	4	5	3
GTACCTCTATAAACCCAC	STM14_0022@NonSense	CP001363	18341	-	3	3	14	10	4	12	3	3	4	7	2	6	4	9	5	11	8	3	3	6	7	5	10	3	4	8	16	1	9	2	4	8	2	4
AAGTAAAGGGCATCCGAA	STM14_0022	CP001363	18474	+	2	0	3	10	5	3	6	2	1	5	6	9	5	4	3	5	5	5	2	3	1	3	0	0	5	0	3	2	0	1	1	2	0	0
TTCTCCCCACAAGGACTC	STM14_0022@NonSense	CP001363	19113	-	6	10	8	13	7	11	4	3	4	9	8	7	10	5	3	12	4	6	4	6	12	2	2	1	10	10	11	0	4	1	1	0	4	8
ACCAAGTTGCAACGATAC	STM14_0022	CP001363	19245	+	30	17	30	35	30	32	32	13	16	18	27	18	25	30	44	33	35	25	14	32	29	29	26	14	33	16	37	18	13	13	17	7	6	12
CCTGCCACCATTTAGAAC	STM14_0022	CP001363	19273	+	0	0	0	0	0	0	0	0	0	0	0	0	0	0	0	0	0	0	0	0	1	0	0	0	0	0	0	0	0	0	0	0	0	0
TGGCACCGATTCGAGCAC	STM14_0022	CP001363	19292	+	0	0	0	0	0	0	0	1	0	0	0	0	0	0	0	0	0	0	0	0	0	0	0	0	0	0	0	0	0	0	0	0	0	0
AGTCCGAGGACCGTAATT	STM14_0022	CP001363	19341	+	7	2	2	3	4	1	2	2	10	4	1	1	12	1	4	5	3	2	1	3	5	12	1	0	0	3	8	1	3	1	0	0	1	2
TCAATCCCTTACAAGCGG	Intergen_0019@-	CP001363	19994	-	15	7	12	7	11	11	9	11	9	3	3	1	4	1	13	6	8	11	2	7	11	16	7	0	3	7	5	1	4	2	3	3	0	8
TGTTGCATATAGGCGCGT	Intergen_0019@+	CP001363	20043	+	0	1	0	0	0	0	0	0	0	0	0	0	0	0	0	0	0	0	0	0	0	0	0	0	0	0	0	0	0	0	0	0	0	0
CCCTACAGGCCTAGTGTT	STM14_0023	CP001363	20431	+	2	0	6	4	10	7	2	4	8	5	2	6	6	1	2	8	6	3	3	2	5	1	4	0	6	4	8	13	0	1	4	3	2	2
GCACGTGGCGGGATCTGC	STM14_0023@NonSense	CP001363	20439	-	47	23	53	44	29	31	20	29	19	21	26	33	25	25	34	45	33	35	17	22	30	42	29	18	35	54	30	37	23	14	21	17	12	24
GAGCACTTGAATCTCCGT	STM14_0023	CP001363	20445	+	18	4	21	14	26	19	14	24	13	20	20	19	19	19	25	20	19	10	8	24	28	20	17	3	19	34	32	14	6	10	6	6	13	14
ACCCTGAGCTAATACGGC	STM14_0023	CP001363	20587	+	0	0	0	0	0	0	0	1	0	0	0	0	0	0	0	0	0	0	0	0	0	0	0	0	0	0	0	0	0	0	0	0	0	0
TTGCGTCTATGCGGATCC	STM14_0023@NonSense	CP001363	20595	-	0	0	0	0	0	0	0	0	0	0	0	0	0	0	0	0	0	0	0	0	0	0	0	0	0	0	1	0	0	0	0	0	0	0
GTCAAAGATGCCCCTCCG	STM14_0023	CP001363	21046	+	20	3	19	30	21	26	11	18	11	15	14	22	22	24	44	20	26	12	4	8	16	31	4	6	14	27	30	16	8	3	11	12	3	25
TAACGCCAAATCTAGGGG	STM14_0023@NonSense	CP001363	21333	-	0	0	0	0	0	0	0	2	0	0	0	0	0	0	0	0	0	0	0	0	0	0	0	0	0	0	0	0	0	0	0	0	0	0
CTCGGCTCCTGCCTATGA	STM14_0023@NonSense	CP001363	21408	-	7	1	8	9	18	11	8	12	8	4	2	4	8	15	11	5	15	14	8	6	15	11	7	0	22	9	8	3	4	0	3	5	3	8
AAAGCGCCTCCATAACTA	STM14_0023	CP001363	21452	+	0	0	0	0	0	0	0	1	3	1	0	0	0	1	0	1	0	0	0	0	0	0	0	0	0	0	0	0	0	0	1	0	0	0
ATTGTGGGCCGAATCACA	STM14_0023	CP001363	21484	+	13	10	17	30	24	15	27	16	17	13	11	17	14	13	26	15	30	14	6	10	25	17	15	9	19	13	22	9	5	21	13	6	7	30
ACCCCCTGCTGCATCCAC	STM14_0023	CP001363	21495	+	46	23	52	58	51	61	44	43	29	25	51	33	45	47	60	48	52	42	26	27	50	30	45	20	46	42	53	29	16	22	35	25	19	28
GCTGATAGACTATACCTG	STM14_0023	CP001363	21528	+	25	4	28	38	17	23	13	21	17	19	18	22	24	20	29	26	36	14	7	19	26	16	20	11	17	23	33	17	14	8	17	15	12	8
AGAACTCTAGTCAACCAC	STM14_0023@NonSense	CP001363	21564	-	13	9	28	31	19	13	10	18	6	3	9	16	5	14	16	14	25	9	13	18	23	13	16	11	20	16	14	3	16	7	8	10	8	14
CCTCTGTATTCTATCTCA	STM14_0023@NonSense	CP001363	21577	-	14	21	41	47	36	28	26	20	21	18	22	24	13	23	42	37	39	25	17	14	34	21	15	11	27	35	50	24	4	4	13	24	12	18
AAAGACTGTCAGATAAAG	STM14_0023@NonSense	CP001363	21587	-	14	23	13	33	15	11	14	13	11	15	14	18	16	16	11	5	20	10	4	10	24	15	16	6	16	27	27	13	6	4	21	7	8	4
ACACCTAGGGGTACATGA	STM14_0023	CP001363	21678	+	0	0	0	0	0	0	0	0	0	0	0	0	0	0	0	0	0	0	0	0	0	1	0	0	0	0	0	0	0	0	0	0	0	0
CCGGTAATCAAGCACCCA	STM14_0023	CP001363	21682	+	26	16	47	45	30	28	15	32	19	22	9	37	38	17	35	37	31	19	14	30	32	34	25	16	35	24	36	25	17	18	18	3	13	5
TTGCCCCCCTTGGCAAGC	STM14_0023@NonSense	CP001363	21795	-	0	2	1	1	0	0	0	3	0	0	0	1	0	0	0	0	0	2	0	0	0	0	3	0	0	0	0	0	0	0	0	0	0	0
GCCCGTCCGCGAAGATCA	STM14_0023@NonSense	CP001363	22111	-	26	14	39	50	24	31	25	22	16	17	11	26	26	19	32	25	27	32	14	23	19	34	15	7	18	20	37	23	10	4	15	25	24	18
AGATGGCCGCCGATGTCA	STM14_0023	CP001363	22333	+	2	3	8	12	6	7	5	9	1	6	4	16	17	5	22	11	18	10	4	4	6	15	10	2	4	7	22	2	10	6	5	5	4	20
GTCAAGTCTTGTAATGCC	STM14_0023	CP001363	22384	+	27	9	30	28	18	22	33	11	16	13	21	24	8	21	27	23	29	16	12	10	26	15	9	10	18	26	39	26	12	11	22	8	6	11
AATAACACCAAATGAAAA	STM14_0023@NonSense	CP001363	22434	-	24	14	49	40	24	42	33	25	22	19	28	34	27	14	46	34	30	14	9	17	36	33	17	10	33	29	30	12	18	7	15	22	12	27
AGGAGAATCTCACACAGC	STM14_0023@NonSense	CP001363	22586	-	0	0	0	0	0	0	1	0	0	0	0	0	0	0	0	0	0	0	0	0	0	0	0	0	0	0	0	0	0	0	0	0	0	0
GCGTATTCACAAAACAAT	STM14_0023@NonSense	CP001363	22614	-	32	32	39	48	34	31	38	42	27	16	29	36	31	24	47	31	40	26	15	31	44	51	28	11	29	55	57	31	16	21	40	16	13	40
ATGGCACCTCGCTTGTAC	STM14_0023	CP001363	22783	+	2	3	2	0	1	0	0	0	0	0	0	0	0	0	2	3	0	0	0	0	0	0	0	0	0	0	0	0	1	0	0	0	1	0
CCGCCACAGGAACCCAAT	STM14_0023@NonSense	CP001363	22893	-	3	4	10	19	9	4	4	8	3	7	0	0	3	5	12	6	10	3	2	2	2	3	6	0	11	6	7	2	2	3	8	0	1	4
GCCGTTGATACGCCGACA	STM14_0023@NonSense	CP001363	22926	-	0	0	0	0	0	0	0	0	0	0	0	0	0	0	0	0	0	0	0	0	0	1	0	0	0	0	0	0	0	0	0	0	0	0
TCACACAATGTGGCATAT	STM14_0023@NonSense	CP001363	23032	-	0	0	1	0	0	0	0	0	0	0	0	0	0	0	0	0	0	0	0	0	0	0	0	0	0	0	0	0	0	0	0	0	0	0
ATAGACTGCACTTACGGG	STM14_0024@NonSense	CP001363	23141	-	60	25	44	32	34	39	31	33	25	20	21	24	26	25	43	42	29	28	10	21	46	27	19	16	43	29	43	22	17	19	22	14	7	29
CGATAGCCTCATCACTTC	STM14_0024@NonSense	CP001363	23144	-	104	41	116	162	103	79	70	73	34	61	58	66	62	70	105	72	97	72	43	45	87	65	49	28	55	80	98	50	36	33	47	29	33	48
TGAATAGACCCATTTCGT	Intergen_0021@+	CP001363	23298	+	21	6	14	32	9	14	7	5	6	12	4	16	8	10	11	18	8	11	7	7	21	9	12	5	13	5	10	10	6	4	13	14	6	9
ATCTCATCATACTTCCTA	Intergen_0021@+	CP001363	23302	+	13	10	16	15	12	11	14	6	12	10	9	8	14	4	12	1	14	8	12	8	5	10	7	2	2	8	7	2	3	1	1	7	9	10
CGTTGCAGTTATACCCTC	Intergen_0021@-	CP001363	23306	-	8	3	15	14	8	4	2	5	1	9	6	3	1	0	4	3	2	3	1	3	4	2	1	6	3	7	4	2	0	1	3	1	7	3
CTTTGAACTACAAGTAGC	Intergen_0021@-	CP001363	23306	-	10	7	9	7	3	13	5	6	0	6	6	6	5	3	4	3	12	4	2	5	4	5	5	3	7	3	7	4	1	2	3	0	4	8
TAGGTAGTCGTCCTCCCA	Intergen_0021@-	CP001363	23322	-	4	1	4	6	6	1	0	5	6	0	1	1	2	0	0	2	0	1	1	1	0	1	0	0	0	1	0	0	1	0	3	0	0	0
CAAAGGTGTTCCCCATCC	STM14_0025	CP001363	23451	+	14	12	39	16	17	17	9	24	8	15	14	27	9	24	27	27	23	18	11	15	23	22	14	22	14	26	20	16	12	6	9	4	14	28
GTGCTACACAAGATGCCC	STM14_0025	CP001363	23520	+	0	0	0	0	0	0	0	0	0	0	0	0	0	0	0	0	0	0	0	0	1	0	0	0	0	0	0	0	0	0	0	0	0	0
ACTAGTCTTGTCTCCACT	STM14_0025	CP001363	23566	+	12	8	35	22	24	20	12	9	7	19	9	9	9	10	14	23	14	8	9	6	25	15	13	6	20	27	24	23	7	10	2	7	2	9
GCATCCATGACGATTGCT	STM14_0025	CP001363	23610	+	4	3	6	5	3	6	6	6	8	5	2	2	6	7	7	2	4	2	2	6	3	4	1	0	3	3	8	1	2	4	5	4	1	0
CGCGGACGGACAACAGTT	STM14_0025	CP001363	23615	+	1	0	0	2	0	0	0	1	1	4	0	0	1	0	0	1	0	2	1	0	0	0	2	0	3	0	0	0	0	0	2	0	1	0
ACTACATACTTGCGACTA	STM14_0025	CP001363	23620	+	0	0	0	0	0	0	0	0	0	0	0	0	0	0	0	0	0	0	0	0	1	0	0	0	0	0	0	0	0	0	0	0	0	0
CCCGTCTACCATGCTTCC	STM14_0025	CP001363	23620	+	1	0	8	0	7	1	3	6	5	3	1	4	6	3	6	10	6	5	0	4	7	2	0	1	12	3	5	1	2	0	0	3	1	1
TACTGTTTTGATAACGCC	STM14_0025	CP001363	23627	+	0	0	0	0	0	0	0	0	0	0	0	0	0	0	0	0	0	0	0	0	0	2	0	0	0	0	0	0	0	0	0	0	0	0
CTGACCCAAGCTTCTGAG	STM14_0025@NonSense	CP001363	23633	-	18	8	11	14	16	5	1	4	10	7	4	17	4	3	6	4	11	0	6	6	2	6	5	10	6	8	4	1	2	1	4	4	6	5
CTCGCCCACGCGTGCCCT	STM14_0025	CP001363	23640	+	0	0	1	0	0	0	0	0	0	0	0	0	0	0	0	0	0	0	0	0	0	0	0	0	0	0	0	0	0	0	0	0	0	0
CGCATCGCCTGAACTACG	STM14_0025	CP001363	23755	+	3	1	3	4	2	5	2	1	2	2	7	1	4	10	2	2	4	7	0	1	9	3	3	4	2	0	1	3	1	4	3	1	1	2
GACCGACTTCCCCGACGA	STM14_0025	CP001363	23757	+	8	5	17	14	11	5	13	7	2	5	6	6	4	8	11	11	6	3	6	7	12	4	4	3	6	4	3	2	5	8	9	11	3	1
TTTCCCAGCTGAAACTCC	STM14_0025@NonSense	CP001363	23763	-	38	46	61	55	57	36	37	53	40	31	28	36	31	36	55	32	53	37	20	23	39	54	26	19	29	39	36	27	21	23	47	24	18	25
GAACGGTCCGAATAACAT	STM14_0025@NonSense	CP001363	23797	-	0	0	1	0	0	0	0	0	0	0	0	0	0	0	0	0	0	0	0	0	0	0	0	0	0	0	0	0	0	0	0	0	0	0
CAGCGCTTGACCACTATA	STM14_0025	CP001363	23809	+	13	8	24	30	21	25	13	11	11	13	14	15	14	7	10	15	16	9	8	5	11	17	10	4	7	18	15	5	5	4	12	6	9	28
TCCTACCCACAAGGCGGA	STM14_0025	CP001363	23825	+	21	13	44	43	31	24	21	16	11	23	19	22	21	11	42	16	34	11	9	20	29	22	26	11	21	20	26	26	10	11	13	11	11	15
GACGTAACCCACAAATGG	STM14_0025@NonSense	CP001363	23951	-	9	4	16	14	7	16	6	9	8	8	9	2	5	7	19	15	10	9	3	5	7	12	7	3	5	4	9	7	6	3	9	8	1	1
TCATCTCGAAAAATAACG	STM14_0025@NonSense	CP001363	24011	-	0	0	1	4	0	0	1	0	0	0	0	1	0	1	0	0	0	0	0	0	0	0	0	0	1	0	0	2	0	0	0	1	0	0
CGACACATGATCCCCGCC	STM14_0027@NonSense	CP001363	24319	-	0	0	0	0	0	1	0	0	0	0	0	1	0	0	0	0	0	0	0	0	0	0	0	0	0	0	0	0	0	0	0	0	0	0
CGACCCATGATCCCCGCC	STM14_0027@NonSense	CP001363	24319	-	82	50	96	101	75	51	55	59	54	73	45	54	36	57	77	81	66	67	33	46	112	69	56	18	69	54	78	34	30	23	41	32	25	51
TGTAGCGCCCGGGGTTCA	STM14_0027@NonSense	CP001363	24397	-	0	0	0	0	0	1	0	0	0	0	0	0	0	0	0	0	0	0	0	0	0	0	0	0	0	0	0	0	0	0	0	0	1	0
GTACACCTTGCACCATCC	STM14_0028	CP001363	24508	+	0	0	0	0	0	0	1	0	0	0	0	0	0	0	0	0	0	0	0	0	0	0	0	0	0	0	0	0	0	0	0	0	0	0
CTGCCAAACATAGTAAAC	STM14_0028	CP001363	24539	+	0	1	0	0	0	0	0	0	0	0	0	0	0	0	0	0	0	0	0	0	0	0	0	0	0	0	0	0	0	0	0	0	0	0
AATTAAACCGAGTTAGTA	STM14_0028	CP001363	24543	+	2	10	20	27	3	13	5	14	9	8	10	9	6	9	5	4	20	12	5	7	12	10	10	2	5	8	13	8	6	1	4	4	7	4
CGCCACGACCATGAATCT	STM14_0028@NonSense	CP001363	24551	-	36	21	48	40	27	33	22	18	10	21	14	17	24	23	18	17	43	26	12	16	26	14	14	9	14	32	39	17	7	5	10	1	6	12
GGACCTATCCCCTGACTT	STM14_0028	CP001363	24585	+	22	16	28	30	24	23	18	22	19	22	23	17	22	16	23	19	30	20	11	14	45	12	19	12	16	31	21	20	14	2	31	13	6	22
GTTACCCTACACAGCCCC	STM14_0028@NonSense	CP001363	24594	-	7	4	10	19	8	6	5	7	6	6	3	8	12	8	7	6	7	9	1	5	13	16	10	0	3	4	7	6	5	4	11	3	2	10
CTACCCAGAAGACTCGTT	STM14_0028	CP001363	24630	+	30	4	35	48	35	19	17	13	21	15	5	12	16	20	24	25	21	14	13	22	24	12	14	8	21	22	28	9	13	9	5	11	16	14
CAAAAGTACCCGCGTGGC	STM14_0028@NonSense	CP001363	24738	-	0	0	1	0	0	0	0	0	0	0	0	0	0	0	0	0	0	0	0	0	0	0	0	0	0	0	0	0	0	0	0	0	0	0
CTTGCGCTCAGGGCAAAT	STM14_0028	CP001363	24798	+	59	35	72	56	46	47	46	43	21	31	29	35	33	42	50	38	70	29	43	27	41	54	48	30	43	43	61	29	20	12	32	15	15	50
ACTTAATGGGGGCCCACC	STM14_0028@NonSense	CP001363	24809	-	9	9	11	9	12	23	8	13	11	9	6	11	16	8	9	11	12	8	3	9	15	21	19	2	12	7	19	11	5	5	7	0	3	9
CCCCGAACCGACGCCGAG	STM14_0028@NonSense	CP001363	24852	-	19	15	32	38	22	31	20	12	23	29	16	23	22	25	52	32	42	23	12	10	33	27	23	13	19	18	24	17	6	7	22	7	11	19
ACGAGTGTGAACTGTGAG	STM14_0028	CP001363	24885	+	78	31	58	73	68	72	44	45	39	41	38	40	29	42	59	65	70	42	28	22	67	76	54	25	35	48	54	38	37	18	35	23	14	28
CTACTATTATCCCAACAA	STM14_0028	CP001363	24893	+	0	1	0	0	0	0	0	0	0	0	0	0	0	0	0	0	0	0	0	0	0	0	0	0	0	0	0	0	0	0	0	0	0	0
TCGGTGAACGGTACAAGA	STM14_0028	CP001363	24899	+	0	0	0	0	0	0	0	0	0	0	0	0	0	0	0	0	0	0	0	0	0	1	0	0	0	0	0	0	0	0	0	0	0	0
ATCCCGCTCCGGCCCATG	STM14_0028@NonSense	CP001363	24935	-	14	6	7	6	4	5	2	5	12	5	0	3	3	11	5	4	2	4	2	4	5	7	7	2	5	3	4	3	0	0	6	1	1	3
GCCTAAACTGAGGCACTA	STM14_0029@NonSense	CP001363	25179	-	37	30	46	66	29	43	25	27	23	21	26	29	28	29	51	52	40	39	28	40	35	49	26	13	32	47	47	17	26	12	21	7	16	26
ACGCCCTGTCCGGCCTGC	STM14_0029	CP001363	25196	+	10	20	18	38	24	14	22	25	21	16	10	3	6	14	32	13	22	19	13	15	26	12	17	4	21	21	29	8	9	4	23	3	7	10
ACCCTTTCGTACTCCTAT	STM14_0029@NonSense	CP001363	25208	-	20	5	19	12	13	7	16	6	4	11	15	8	12	9	28	12	24	6	8	9	21	18	12	8	17	20	15	14	11	5	8	7	4	12
TTTCCCCACTTTTAGACC	STM14_0029	CP001363	25294	+	3	1	6	9	7	0	1	3	3	3	3	1	0	2	4	3	4	3	0	5	7	1	1	0	8	0	2	0	2	0	3	0	1	3
CACTACTGTCCAGTTACG	STM14_0029@NonSense	CP001363	25325	-	10	5	17	12	13	8	13	8	8	6	5	8	5	4	10	13	16	9	3	16	10	5	8	7	10	5	12	4	10	7	6	11	3	7
ACCAGCGGCAGACCGGGT	STM14_0029@NonSense	CP001363	25406	-	0	0	0	0	0	0	0	0	0	0	0	0	0	0	0	0	0	0	0	0	0	1	0	0	0	0	0	0	0	0	0	0	0	0
AAGCAACTAGAAACAGCT	STM14_0029@NonSense	CP001363	25645	-	21	25	38	35	11	11	20	9	12	15	11	19	17	14	28	26	36	10	14	15	21	20	14	18	10	19	21	16	1	4	12	5	12	8
AATAGGGTATTCTGCCAT	STM14_0029	CP001363	25651	+	75	29	102	102	89	88	53	68	35	41	38	53	61	51	79	68	94	66	46	68	88	85	60	41	59	40	77	45	34	29	46	41	42	44
CACCCCCCCCGAAAGGAC	STM14_0029@NonSense	CP001363	25662	-	12	7	8	9	2	0	5	7	1	3	3	7	4	8	2	3	7	5	0	1	1	9	1	0	12	3	2	9	2	3	7	4	1	1
TCTTAACGGTTAGGCCAC	STM14_0029	CP001363	25693	+	9	1	3	2	3	3	1	3	2	1	1	6	4	0	0	0	4	6	1	2	1	2	2	0	2	2	5	1	0	2	8	0	1	3
CGACAGAATACCGCTCTG	STM14_0029	CP001363	25789	+	0	0	0	2	0	0	0	0	0	0	0	0	0	0	0	0	0	0	0	0	0	0	0	0	0	0	0	0	0	0	0	0	0	0
CGGCGGCCCCCCAAGGTA	STM14_0030	CP001363	25945	+	0	0	0	0	0	0	1	0	0	0	0	0	0	0	0	0	0	0	0	0	0	0	0	0	0	0	0	0	0	0	0	0	0	0
TTCTTGTTCACTATCTAT	STM14_0030@NonSense	CP001363	26220	-	14	1	12	28	19	13	13	13	15	21	6	14	11	7	23	9	19	12	2	10	15	15	19	4	15	5	18	16	8	2	8	8	6	7
CCCAGCCACTCCAATGAC	STM14_0030@NonSense	CP001363	26234	-	0	0	0	0	0	0	0	0	0	0	0	0	0	0	0	0	0	0	0	0	0	1	0	0	0	0	0	0	0	0	0	0	0	0
ATTAATCCAAATACTAGC	STM14_0030	CP001363	26392	+	14	10	28	41	33	33	9	13	3	22	18	28	16	21	34	25	26	15	9	14	17	33	31	6	26	19	30	28	7	8	27	13	16	12
AGAGTTAAGAAAAATGTT	STM14_0030	CP001363	26538	+	18	17	32	53	27	29	14	27	7	17	16	24	16	13	21	16	36	23	16	24	28	19	11	18	22	14	17	15	11	11	30	17	18	11
CTCGCCACCCTGCCAAAT	STM14_0030@NonSense	CP001363	26538	-	9	10	18	9	14	16	10	21	10	12	8	20	15	11	16	15	21	19	9	9	24	13	6	3	8	21	11	16	5	1	6	4	7	15
CCTTGAACCAATAACCAT	STM14_0030@NonSense	CP001363	26598	-	6	2	15	10	8	7	11	9	4	7	2	13	10	9	23	11	15	3	8	8	15	22	5	8	6	9	18	5	2	5	32	9	8	8
CACTACTCTTACCAATGA	STM14_0030	CP001363	26657	+	33	24	48	72	37	53	40	30	14	23	25	29	24	17	54	35	44	29	10	34	33	22	18	16	20	44	49	21	10	12	27	16	19	22
CAGTTCGTGGCTTCGCAC	STM14_0030@NonSense	CP001363	26731	-	51	24	72	67	37	78	37	30	40	29	38	41	41	37	50	34	37	56	19	26	49	47	30	17	34	29	67	21	32	16	24	21	21	26
CCTGTACGCATACAATCG	STM14_0030	CP001363	26912	+	0	1	0	0	0	0	0	0	0	0	0	0	0	0	0	0	0	0	0	0	0	0	0	0	0	0	0	0	0	0	0	0	0	0
AGTGTCACGTCTAGCGCT	STM14_0030	CP001363	27235	+	10	5	21	23	24	9	8	16	13	10	5	9	11	12	19	20	17	8	8	10	8	17	10	4	15	11	22	12	17	13	4	9	9	26
AACCCCATGAAAAAATAC	STM14_0030	CP001363	27485	+	0	1	0	0	0	0	0	0	0	0	0	0	0	0	0	0	0	0	0	0	0	0	0	0	0	0	0	0	0	0	0	0	0	0
ACATTCCCCCCCGCAACA	STM14_0030	CP001363	27485	+	28	16	37	29	29	17	23	13	37	15	18	14	23	14	36	27	27	19	16	29	26	35	20	16	20	14	18	27	7	13	19	6	10	6
CAATATAACAGAGTCAGC	STM14_0030	CP001363	27801	+	56	44	122	70	84	48	59	64	38	40	50	54	56	77	78	95	95	62	34	51	105	81	72	42	43	66	102	63	27	43	55	33	39	36
GCCAGGACACAAACCTAG	STM14_0030	CP001363	27835	+	34	22	39	32	31	24	24	33	11	27	23	20	17	16	21	42	33	16	10	28	39	19	22	15	34	19	45	21	19	13	13	8	7	17
CGTGAGACGAAGTTGATA	STM14_0030@NonSense	CP001363	27867	-	17	12	27	42	35	31	26	20	12	24	17	16	37	18	29	19	26	21	13	23	19	25	17	12	24	20	24	19	14	14	5	7	17	14
GTTGTATGTAGAAGACTC	STM14_0030@NonSense	CP001363	28048	-	12	4	19	25	22	23	8	11	6	7	6	15	24	17	15	19	17	15	4	7	14	16	6	7	6	11	14	10	6	10	7	3	3	13
AACGCCAGCTGCGGACCG	STM14_0030@NonSense	CP001363	28084	-	30	30	52	43	46	33	26	23	24	13	21	32	20	15	35	23	35	37	9	17	21	14	23	15	13	25	19	17	8	15	15	14	18	12
AAGACGGAGCGCTCCACC	STM14_0030@NonSense	CP001363	28252	-	0	1	0	0	0	0	0	0	0	0	0	0	0	0	0	0	0	0	0	0	0	0	0	0	0	0	0	0	0	0	0	0	0	0
TTCTGAGAAGGCCCCCAT	STM14_0030	CP001363	28366	+	5	8	25	17	19	12	14	33	13	11	9	11	5	14	26	8	23	11	6	13	19	15	5	3	11	8	21	4	1	8	12	7	4	14
GGCCCGACGCACGAGACG	STM14_0031@NonSense	CP001363	28475	-	42	13	50	51	32	37	29	22	30	24	21	39	38	37	29	31	39	24	19	31	33	28	33	17	23	34	32	30	11	9	20	17	12	31
GGAGCACGGCACCAAGTT	STM14_0031@NonSense	CP001363	28478	-	16	4	15	19	15	12	6	21	7	12	14	5	5	13	17	7	17	10	10	7	10	15	7	4	3	15	15	6	8	5	8	4	4	8
ATACGTTCACGTTACAAT	STM14_0031@NonSense	CP001363	28508	-	8	2	9	10	10	13	10	6	8	6	4	5	10	3	5	6	9	5	3	5	7	22	4	2	14	15	11	12	1	4	2	2	4	9
ACCGTAGTAATCAGCATA	STM14_0031	CP001363	28774	+	5	3	2	5	5	12	8	4	4	2	1	10	5	6	6	4	8	1	3	5	7	1	4	2	3	3	4	1	1	1	0	1	4	2
GCGCTCGCACAAAAGGCC	STM14_0031@NonSense	CP001363	29006	-	21	15	33	47	35	35	29	17	18	21	18	23	19	25	44	21	30	34	6	15	42	21	17	12	13	26	20	25	15	14	22	11	11	16
CAAAAAACCCTAGCCTTG	STM14_0031@NonSense	CP001363	29018	-	0	0	0	0	0	0	0	0	0	0	0	0	0	0	0	0	0	0	0	0	0	0	0	0	0	0	1	0	0	0	0	0	0	0
ATCATATGATGATTCGGC	STM14_0031	CP001363	29061	+	36	21	35	44	35	38	28	38	19	36	21	35	20	33	39	34	40	12	18	15	46	21	18	9	18	26	35	24	7	14	18	18	11	25
CCGCCCAACCCCCTCTGG	STM14_0032@NonSense	CP001363	29477	-	0	0	1	0	0	0	0	0	0	0	0	0	0	0	0	0	0	0	0	0	0	0	0	0	0	0	1	0	0	0	0	0	0	0
CCCTTCACGACACCAAAC	STM14_0033	CP001363	30313	+	39	34	59	54	39	44	33	38	34	24	24	36	31	41	53	48	50	38	17	40	41	35	22	21	30	30	55	45	20	12	33	19	10	33
TTGATCAAGCAACTCATG	STM14_0033@NonSense	CP001363	30405	-	20	15	46	32	50	27	30	26	25	20	17	25	29	23	45	20	32	30	8	32	29	29	19	13	14	21	30	20	23	12	17	4	25	14
AACAGCTCGAGTGCCTTC	STM14_0034	CP001363	30532	+	8	6	7	15	16	12	0	0	3	8	3	11	4	1	2	4	3	2	3	2	17	0	2	2	5	2	1	0	1	1	3	2	4	1
CAACCGCAACGTCCGAGA	STM14_0034	CP001363	30619	+	0	3	0	0	0	0	0	0	0	0	0	0	0	0	0	0	0	0	0	0	0	0	0	0	0	0	0	0	0	0	0	0	0	0
ACGCGACGTGCCTGCGAA	STM14_0034@NonSense	CP001363	30641	-	64	43	88	86	88	73	49	56	47	44	45	81	62	44	97	65	92	55	59	66	84	73	67	41	64	85	102	50	49	20	51	18	41	52
TAGCAGCGTAGGTCTCGC	STM14_0034	CP001363	30978	+	41	25	53	57	32	46	35	44	30	20	17	38	27	26	51	52	58	26	21	38	55	50	33	19	40	44	55	26	21	25	52	15	24	17
TTCGGTCTGCCAACCGCC	STM14_0034@NonSense	CP001363	31005	-	5	0	4	5	4	6	1	3	1	4	0	1	0	0	0	2	1	2	4	3	0	1	2	1	0	4	0	0	0	0	0	0	0	0
GCGTGGCGCTTTGACCCT	STM14_0034	CP001363	31007	+	15	12	29	30	22	26	12	24	24	15	7	10	16	20	24	24	33	17	13	19	18	13	18	6	16	13	12	3	6	4	19	5	6	6
ACGTCATCTCCTTACTCG	STM14_0034@NonSense	CP001363	31065	-	3	6	11	5	8	10	8	4	8	7	7	5	12	6	7	14	3	5	3	4	13	7	7	5	5	9	15	5	5	4	9	1	7	3
CACCTCCCGAACTTTGCC	STM14_0034	CP001363	31148	+	30	13	30	25	21	11	14	38	9	13	15	15	16	17	38	20	20	15	5	24	31	12	8	5	13	14	28	12	11	2	15	12	9	24
ACTGCACCTCCGGTATAT	Intergen_0027@+	CP001363	31268	+	13	13	35	30	20	16	8	15	16	14	11	13	7	12	10	19	23	17	7	12	18	12	6	3	13	7	16	21	11	4	3	5	14	19
CGCGCCGCAACCGGACCC	STM14_0035	CP001363	31396	+	13	8	22	30	12	17	11	20	17	23	12	18	16	20	15	18	24	17	10	7	35	16	8	9	13	14	32	6	8	12	17	6	7	15
AGATGCCCTAAAAACGAA	STM14_0035@NonSense	CP001363	31998	-	19	8	17	34	15	11	11	9	11	9	6	11	22	19	27	24	16	13	15	15	15	15	12	4	17	13	18	20	9	12	6	10	16	17
CCGAGGTCACACCACGTC	STM14_0035@NonSense	CP001363	32083	-	19	6	11	11	10	6	5	6	7	8	11	7	8	5	8	11	20	11	10	8	17	9	11	5	11	19	23	6	11	4	7	6	7	5
GCATTTTGCATACTAGCC	STM14_0035@NonSense	CP001363	32083	-	0	9	13	28	3	5	6	8	9	1	9	9	14	5	14	3	12	9	1	9	3	10	7	2	8	10	14	7	2	0	5	1	4	5
CTCCCCCTCTTGGCGCGG	STM14_0036@NonSense	CP001363	32290	-	0	0	0	0	0	0	0	1	0	0	0	0	0	0	0	0	0	0	0	0	0	0	0	0	0	0	0	0	0	0	0	0	0	0
GCAACTAAGAGTGTTAAG	STM14_0036	CP001363	32439	+	0	0	5	0	0	0	0	0	0	1	0	0	0	0	0	1	0	0	0	0	0	0	0	0	0	0	0	0	0	0	1	1	0	0
CCCCCTACGCCTATCGAT	STM14_0036@NonSense	CP001363	32442	-	0	1	0	0	0	0	0	0	0	0	0	0	0	0	0	0	0	0	0	0	0	0	0	0	0	0	0	0	0	0	0	0	0	0
CGGCACTTCAGGAAAAGC	STM14_0036@NonSense	CP001363	32442	-	7	1	13	15	11	11	6	7	8	4	7	3	7	4	4	7	3	9	0	7	6	4	6	3	9	6	1	3	5	3	8	2	3	11
GTTAGAGAGAGGCATTGC	STM14_0036@NonSense	CP001363	32442	-	0	0	0	0	0	0	0	0	1	0	0	0	0	0	0	0	0	0	0	0	0	0	0	1	0	0	0	0	0	0	0	0	0	0
CCGTGAACAATGATTTTT	Intergen_0028@-	CP001363	32447	-	24	18	38	38	26	31	17	18	14	14	20	11	10	12	18	17	34	19	16	25	17	13	9	5	27	17	32	15	3	10	22	4	19	19
TACCCGTCGCAGAATGCG	Intergen_0028@-	CP001363	32447	-	56	28	91	50	39	49	35	29	31	31	48	21	26	23	57	42	59	38	28	35	49	45	27	20	50	48	42	36	19	18	43	20	23	27
AAGCTAGTCAACGAACGC	Intergen_0028@-	CP001363	32457	-	7	3	19	22	6	18	4	13	4	8	6	7	3	6	11	3	15	3	6	6	12	9	18	5	5	6	15	7	16	6	15	3	0	1
ATCCGATAACACCCAGTC	Intergen_0028@-	CP001363	32457	-	57	4	30	41	27	32	15	15	17	16	13	20	30	13	19	12	21	32	10	15	19	17	18	11	20	23	22	14	8	6	24	8	14	17
TCAGCGCGGGCTGGGCTC	Intergen_0028@-	CP001363	32457	-	7	5	16	20	10	21	6	9	11	7	3	11	9	4	5	2	10	7	1	8	11	9	5	5	5	10	8	3	1	1	17	10	5	6
TCGCGAACGACCAGCCTC	Intergen_0028@-	CP001363	32457	-	6	7	4	5	3	8	5	9	3	1	5	5	8	3	12	3	4	3	4	1	0	2	7	2	0	0	6	3	3	0	4	0	0	9
GGGCGCCTCGTACTAAGC	Intergen_0028@-	CP001363	32468	-	28	2	19	16	9	14	2	1	3	4	7	14	3	5	1	3	17	2	0	2	3	3	7	4	6	4	4	1	0	0	21	1	10	6
TCCCTCCACACCATGTTT	Intergen_0028@-	CP001363	32538	-	19	27	53	30	25	23	20	26	19	15	17	22	29	32	37	24	18	14	13	21	24	11	17	14	27	32	27	24	13	12	40	9	8	17
AACAACTTACCGAACCTA	STM14_0037@NonSense	CP001363	32702	+	1	4	5	5	5	7	3	1	5	1	2	1	6	2	0	9	7	2	1	3	4	5	2	1	4	0	2	2	0	0	2	1	2	0
GGTAGAGGATTACCGCGT	STM14_0037	CP001363	32710	-	4	0	12	8	5	10	5	5	5	1	2	1	3	1	1	5	8	1	3	2	1	4	2	0	2	9	5	4	5	1	0	1	0	5
CTCAATCCCCTGACGCCA	STM14_0037	CP001363	32722	-	2	4	11	7	1	9	3	4	3	5	5	4	3	6	2	0	2	7	1	5	3	5	5	1	7	0	1	5	12	1	0	0	0	0
ACGGATATGGAAGGTGCT	Intergen_0029@+	CP001363	33308	+	0	1	0	0	0	1	0	0	0	0	0	0	0	0	0	0	0	0	0	0	0	0	0	0	0	0	0	0	0	0	0	0	0	0
CCACCCAACAAGTCCACC	STM14_0038@NonSense	CP001363	33481	-	4	0	1	2	1	1	0	0	1	0	0	0	0	0	5	0	2	2	0	0	0	4	0	1	1	2	0	0	0	0	2	0	1	0
CTATACTGTTTACCGGCC	STM14_0038@NonSense	CP001363	33671	-	0	2	2	0	3	0	0	1	0	0	2	0	1	0	0	0	0	0	0	0	1	0	1	1	1	2	1	0	0	1	0	0	0	2
ACCCGCCTCCAGTCGGAG	STM14_0038@NonSense	CP001363	33793	-	0	0	0	0	2	0	0	0	0	0	0	0	0	0	0	1	0	0	0	0	0	0	1	0	0	0	0	0	0	0	0	0	0	0
CTATCTAAGTGGACAGCA	STM14_0038@NonSense	CP001363	33809	-	7	2	2	9	1	1	1	4	6	3	3	2	3	1	3	3	1	5	0	0	2	1	1	2	1	0	2	0	0	1	1	2	1	0
ATCACCTTACATTAAAGT	STM14_0038@NonSense	CP001363	33811	-	0	0	0	0	0	1	0	0	0	0	0	0	1	2	1	0	1	0	0	0	0	0	0	0	0	0	1	0	0	0	0	1	0	0
CGGTGTCACACGGGGTAG	STM14_0038@NonSense	CP001363	33811	-	2	0	8	7	4	5	3	1	6	4	2	1	2	0	2	0	5	0	2	2	3	0	0	0	1	0	4	0	6	3	0	0	0	5
AGGACGGTGCCATAGCCC	Intergen_0032@-	CP001363	35300	-	10	5	9	8	4	6	0	8	4	7	5	1	0	3	13	3	2	3	1	2	6	11	5	0	3	3	4	3	0	6	0	1	0	6
GCGGCAAAACCCCAACAA	Intergen_0032@-	CP001363	35300	-	4	0	7	12	5	1	2	0	0	2	4	0	0	1	1	2	1	2	0	0	3	0	3	1	1	6	2	1	3	0	1	0	1	0
AACCACAATCGGCCCTCG	STM14_0041	CP001363	35360	+	26	8	26	27	30	21	20	15	9	15	17	12	13	14	24	7	23	15	8	13	17	14	5	12	20	24	23	12	9	3	7	9	9	15
AACCGGGGGTAATCCCTG	STM14_0041	CP001363	35363	+	0	0	0	0	0	0	0	0	0	0	0	0	0	0	0	0	0	0	0	0	1	0	0	0	0	0	0	0	0	0	0	0	0	0
GCAGTATATCATCGCCAA	STM14_0041	CP001363	35370	+	6	1	5	7	3	5	2	7	2	1	6	4	5	2	2	3	4	5	4	6	11	1	4	3	4	7	5	4	2	1	2	1	0	5
TACGAAGCGATCCCTGCC	STM14_0041	CP001363	35370	+	10	7	13	13	25	22	13	11	7	11	11	18	2	10	18	18	11	9	9	20	17	10	8	9	17	20	20	9	5	5	10	1	6	14
CATAGCGCACGAACAACG	STM14_0041@NonSense	CP001363	35388	-	4	6	5	0	5	2	0	3	1	2	1	1	0	0	1	0	4	1	0	0	0	0	3	0	8	3	0	0	2	0	1	2	0	0
TAGTGATCTAATTACTTG	STM14_0041	CP001363	35437	+	0	1	0	0	0	0	0	0	0	0	0	0	0	0	0	0	0	0	0	0	0	0	0	0	0	0	0	0	0	0	0	0	0	0
TTCGGGACCCGGCCCCCT	STM14_0041@NonSense	CP001363	35481	-	1	2	0	0	0	0	0	0	0	0	0	0	0	0	0	0	0	0	0	0	0	0	0	0	0	4	0	1	0	0	1	0	0	0
AATCCACATGGGAGGGAA	STM14_0041	CP001363	35490	+	0	0	0	0	0	0	0	0	0	0	0	0	0	0	0	0	0	0	0	0	1	0	0	0	0	0	0	0	0	0	0	0	0	0
AAAACTGTGTGCAACCTA	STM14_0041@NonSense	CP001363	35510	-	1	5	11	10	5	7	10	7	1	1	4	4	3	4	4	0	14	4	4	1	1	4	2	4	4	3	1	4	4	1	10	2	3	3
GCATATCAACCACTTGAT	STM14_0041	CP001363	35525	+	0	0	0	0	0	0	0	0	0	0	0	0	0	0	0	0	0	0	0	0	0	0	0	0	0	0	1	0	0	0	0	0	0	0
GCGAACACACAAGACGTA	STM14_0041	CP001363	35527	+	37	30	48	31	38	36	29	33	16	24	22	23	21	28	46	35	42	37	21	23	47	40	26	14	18	27	33	30	15	16	24	15	18	23
CTCTGCTAAGCTGAACTG	STM14_0041@NonSense	CP001363	35530	-	6	9	16	16	8	7	11	7	10	5	8	3	10	6	5	9	10	8	2	2	10	3	7	2	10	6	9	1	6	5	6	3	5	5
ACCGGGTCCTTTCGCAGG	STM14_0041@NonSense	CP001363	35563	-	11	10	11	7	9	7	8	6	8	6	10	10	9	11	11	14	3	12	7	9	7	6	10	4	19	14	9	8	4	5	11	4	6	8
ACTAGAACGATCAACCAG	STM14_0041	CP001363	35582	+	0	0	0	0	0	0	1	0	0	0	0	0	0	0	0	0	0	0	0	0	0	0	0	0	0	0	0	0	0	0	0	0	0	0
GAGAGCTTCGCATCAATG	STM14_0041	CP001363	35584	+	2	0	1	0	2	0	0	0	0	5	0	0	0	0	2	1	5	1	0	0	0	0	0	0	0	0	2	0	0	0	2	0	0	2
CGAACCAGACACCGATTA	STM14_0041@NonSense	CP001363	35593	-	20	9	14	8	8	4	4	3	7	1	9	4	11	7	15	8	2	12	5	9	9	11	5	4	13	4	7	3	0	2	5	4	2	5
ATCGATTTACTGGTTGCA	STM14_0041	CP001363	35627	+	0	1	0	0	0	0	0	0	0	0	0	0	0	0	0	0	0	0	0	0	0	0	0	0	0	0	0	0	0	0	0	0	0	0
CGCCTGATTGACCGTTAT	STM14_0041@NonSense	CP001363	35636	-	16	8	9	23	16	8	4	10	4	6	7	7	10	8	14	6	9	13	5	8	21	6	15	6	11	8	6	1	1	2	8	3	5	1
CTCAGGTGTGCCTCTACG	STM14_0041@NonSense	CP001363	35663	-	0	0	3	7	0	1	2	2	1	0	0	1	2	5	3	0	5	1	0	0	1	4	3	3	2	3	0	0	0	0	1	1	1	0
AACCTTTTAGGCTTATGC	STM14_0041	CP001363	35722	+	8	10	8	14	15	19	7	8	7	9	20	4	6	9	8	9	10	12	3	7	8	7	6	5	7	8	7	5	2	6	5	2	0	4
CACAGTGACTCATGTCGA	STM14_0041@NonSense	CP001363	35730	-	2	5	5	4	7	8	3	3	0	5	2	2	2	6	1	2	10	1	0	1	2	6	2	5	2	6	9	4	1	5	5	1	4	1
CATGGCGCGACTCCCTAA	STM14_0041	CP001363	35742	+	0	1	0	0	0	0	0	0	0	0	0	0	0	0	0	0	0	0	0	0	0	0	0	0	0	0	0	0	0	0	0	0	0	0
CTCCCAGTTGCGTGCCCA	STM14_0041	CP001363	35745	+	36	17	37	37	40	33	27	28	21	21	13	22	18	30	29	11	41	26	12	24	10	25	22	7	26	23	26	20	10	31	15	10	6	20
ATCAGTTCACGCGGCCAC	STM14_0041	CP001363	35765	+	0	0	0	0	0	0	0	0	0	0	0	0	0	0	0	0	0	0	0	0	0	1	0	0	0	0	0	0	0	0	0	0	0	0
CCGCTGTGCCGCCCCATA	STM14_0041	CP001363	35788	+	8	5	8	17	10	18	4	2	2	6	5	6	4	4	2	8	9	3	0	5	1	10	5	7	2	9	0	2	1	1	3	2	0	2
AGGCTCACATACCGTGCT	STM14_0041	CP001363	35800	+	9	3	5	7	5	7	5	6	0	0	5	8	3	5	6	2	4	3	3	2	7	0	1	4	2	4	6	2	0	6	3	3	1	4
CTCAAGCGTGATCAATCG	STM14_0041	CP001363	35800	+	15	5	6	17	19	15	6	4	6	9	11	12	12	3	12	5	14	11	9	12	12	7	12	5	6	17	11	16	3	4	10	2	6	8
CTCATCATTACTAACCAT	STM14_0041	CP001363	35800	+	37	19	21	34	17	21	12	13	15	10	14	13	12	12	14	25	26	23	14	22	12	18	23	3	19	20	12	7	13	5	9	2	4	12
AAAATCCCTGTATCAGTG	STM14_0041@NonSense	CP001363	35808	-	52	20	75	73	73	50	46	37	41	24	34	36	51	49	53	38	62	56	17	28	52	54	33	22	45	44	43	28	31	9	37	21	43	25
GTATATAACAAAAAGTGG	STM14_0041@NonSense	CP001363	35808	-	0	1	1	1	0	1	4	1	0	0	0	1	0	0	0	0	0	0	0	0	0	0	0	0	0	0	0	0	0	0	0	0	0	0
CACCTGCCTTACATCGCA	STM14_0041	CP001363	35822	+	9	5	8	0	7	4	0	11	0	8	1	2	0	3	2	6	2	4	0	0	6	1	1	0	1	1	2	1	0	0	5	1	3	1
CACAGGCAGGTTAAATTG	STM14_0041@NonSense	CP001363	35835	-	32	10	50	30	19	33	16	34	14	13	12	10	23	23	22	12	25	9	10	10	16	23	15	6	18	21	23	7	5	8	10	7	12	12
AGGTATCCGCGCACACAA	STM14_0041@NonSense	CP001363	35850	-	6	3	4	6	1	0	0	2	0	0	1	0	0	2	0	1	1	2	0	1	1	0	7	1	0	1	0	1	0	0	0	0	1	1
CACAACCAAATTTGCGCC	STM14_0041@NonSense	CP001363	35910	-	0	1	0	0	0	0	0	1	0	0	0	0	0	0	0	0	0	0	0	0	0	0	0	0	0	0	0	0	0	0	0	0	0	0
ACCGTCGGCGTCCGCGTT	STM14_0041	CP001363	35912	+	6	0	4	2	6	1	1	4	1	1	0	3	1	2	2	2	3	1	0	2	2	3	2	1	3	6	2	5	0	4	0	0	0	1
ACTTCCCAAGTCCTCGGG	STM14_0041	CP001363	35958	+	27	15	35	39	30	23	22	21	15	21	18	15	14	16	28	25	22	18	14	18	32	13	14	7	14	28	32	19	21	8	23	6	9	24
CTCTTGTTTATCAAAATC	STM14_0041	CP001363	35969	+	10	12	23	35	13	17	9	10	16	10	5	1	15	19	16	10	19	2	5	8	11	10	6	2	6	6	15	5	2	2	10	8	7	14
AGGTTATACCGACACAGT	STM14_0041	CP001363	35991	+	0	1	0	0	0	0	0	0	0	0	0	0	0	0	0	0	0	0	0	0	0	0	0	0	0	0	0	0	0	0	0	0	0	0
GCAGCCCCACCCAGAGCG	STM14_0041	CP001363	36014	+	7	3	5	10	3	2	6	3	5	4	6	19	5	8	12	12	8	5	1	4	8	10	1	2	7	10	3	11	5	1	3	4	5	15
TGGCACCACCCCCGGTAA	STM14_0041	CP001363	36068	+	10	7	18	9	16	26	14	9	3	10	8	9	8	7	6	5	17	8	2	10	6	1	16	3	6	8	11	2	0	3	4	4	5	6
CGACACCGTCCAGCACAG	STM14_0041	CP001363	36107	+	31	24	48	38	43	36	25	28	32	23	24	31	28	29	30	37	41	21	12	19	43	27	35	18	46	33	40	13	15	9	24	25	10	13
GCTTATTGCCATACCCAA	STM14_0041	CP001363	36205	+	31	28	22	25	27	36	14	19	13	15	18	21	12	19	27	9	32	23	9	9	36	19	14	6	18	13	34	18	8	9	18	7	10	17
ATTGACTCCCCTTTCAGC	STM14_0041@NonSense	CP001363	36213	-	1	1	1	0	0	3	1	0	0	0	0	0	2	1	1	0	1	0	0	0	0	1	0	0	0	0	0	0	0	1	0	0	1	0
ACTATTCGACACCGAACC	STM14_0041	CP001363	36257	+	0	1	0	0	0	0	0	0	0	0	0	0	0	0	0	0	0	0	0	0	0	0	0	0	0	0	0	0	0	0	0	0	0	0
CTACCATTAAGCCATGAG	STM14_0041	CP001363	36257	+	50	12	32	40	38	44	43	34	13	21	20	24	28	29	25	21	35	42	15	26	56	19	29	15	22	30	24	22	11	9	16	6	17	22
GGACAGATATAAGGTTCA	STM14_0041	CP001363	36257	+	0	0	0	0	0	0	0	0	0	0	0	0	0	0	0	0	0	0	0	0	1	0	0	0	0	0	0	0	0	0	0	0	0	0
TAAAAGACGACATACGGA	STM14_0041	CP001363	36257	+	12	12	73	73	16	29	15	19	18	11	6	12	12	15	11	15	13	14	4	6	7	10	13	14	0	8	3	2	4	2	1	0	4	4
TCGACCCTCGAATCTTAT	STM14_0041	CP001363	36257	+	0	0	0	0	0	0	1	0	0	0	0	0	0	0	0	0	0	0	0	0	0	0	0	0	0	0	0	0	0	0	0	0	0	0
TTAGACTTATGTGCCCGC	STM14_0041	CP001363	36257	+	23	42	81	108	36	26	36	44	27	23	13	17	14	21	29	8	35	23	12	17	16	14	21	17	20	22	18	9	0	6	5	5	3	5
GTCACATTCTAGGTCAGT	STM14_0041	CP001363	36262	+	24	3	36	37	23	21	15	25	9	10	8	8	10	14	15	16	20	16	9	8	26	17	4	6	12	8	18	8	5	5	5	5	11	11
AGTCATAACCTTTTCAAT	STM14_0041	CP001363	36269	+	0	3	8	7	2	1	6	1	2	1	3	2	8	4	1	2	4	8	1	2	0	5	1	4	6	5	4	2	2	0	8	2	1	1
CAAAGCATAAAGCCCAAC	STM14_0041@NonSense	CP001363	36276	-	25	9	11	31	14	24	10	14	6	11	2	7	13	16	14	15	20	11	4	18	15	12	23	10	9	9	13	14	13	3	17	8	3	14
TCACCCAGACGCCCCCGC	STM14_0041@NonSense	CP001363	36276	-	0	0	0	0	0	0	0	0	0	0	0	0	0	0	0	0	0	0	0	0	0	1	0	0	0	0	0	0	0	0	0	0	0	0
TTCTAAGGTTTCGCGTGT	STM14_0041@NonSense	CP001363	36280	-	2	7	2	11	2	3	5	1	3	1	1	3	6	4	6	0	3	0	2	5	0	2	4	2	5	4	1	4	0	0	4	0	0	3
TTCACCCATTTCCAACCA	STM14_0041@NonSense	CP001363	36311	-	16	13	27	31	22	15	8	8	7	9	8	8	14	13	11	3	11	8	9	13	24	9	5	10	13	13	14	3	2	3	7	6	5	7
AACTACCAATAATTTTGT	STM14_0041@NonSense	CP001363	36336	-	8	2	11	5	5	5	5	1	2	4	6	6	0	4	1	2	10	4	3	1	9	1	2	0	2	4	3	4	1	1	0	1	0	1
CTATAATACGCCGCTCCC	STM14_0041@NonSense	CP001363	36336	-	9	2	11	5	5	5	1	4	2	6	1	13	11	11	8	1	8	6	6	8	9	12	4	1	6	4	11	6	3	0	3	7	4	6
CAATCAAAGTCACAACCC	STM14_0041@NonSense	CP001363	36339	-	3	5	18	10	6	10	6	1	4	5	3	4	3	3	2	1	6	9	1	3	6	3	9	4	5	7	6	4	1	4	4	7	2	8
CGAGAGATATATCGCATC	STM14_0041	CP001363	36339	+	8	11	15	13	13	19	3	1	4	4	7	11	3	4	1	5	5	6	0	4	2	1	9	4	8	9	0	12	1	0	1	0	1	2
GGCCGCTCCTCTATCCTT	STM14_0041	CP001363	36343	+	24	14	18	28	23	22	16	26	11	12	7	14	14	15	32	19	28	32	10	13	20	19	22	5	18	20	20	16	11	7	7	8	12	19
ACGGGGCATTAGGCACGT	STM14_0041@NonSense	CP001363	36347	-	26	13	17	25	19	13	9	9	13	10	13	7	8	13	15	14	26	16	5	7	13	17	4	6	16	15	19	16	13	4	11	11	10	6
ACAAGTAACTTACATTGC	STM14_0041@NonSense	CP001363	36351	-	3	0	7	0	0	0	0	1	1	1	0	1	0	1	0	1	0	3	0	0	2	0	0	0	1	1	3	0	0	0	1	0	1	0
TAAGGTCCCCCGGCCCGA	STM14_0041	CP001363	36452	+	2	1	3	4	2	2	4	0	5	4	2	2	0	6	2	1	0	2	0	0	6	0	3	0	4	4	9	0	7	1	2	0	0	6
GATTACCGCCTTGTAAGC	STM14_0041@NonSense	CP001363	36458	-	70	31	59	78	55	44	43	52	26	45	29	61	31	60	58	59	62	36	16	33	67	49	35	21	41	43	40	28	25	19	26	15	25	44
GGAGTCAAATCGCCAACG	STM14_0041@NonSense	CP001363	36458	-	40	18	47	40	50	39	23	17	14	38	22	27	27	40	31	28	30	24	18	16	37	27	25	12	22	30	25	17	18	13	17	6	11	19
CTGAACCACATCTAACAC	STM14_0041	CP001363	36475	+	10	8	18	28	10	13	10	20	8	9	6	14	16	9	13	9	21	8	10	10	5	16	4	3	11	2	28	14	5	8	10	10	8	7
TACGAGGGAACACTTTGG	STM14_0041	CP001363	36573	+	0	0	0	0	0	0	0	1	0	0	0	0	0	0	0	0	0	0	0	0	0	0	0	0	0	0	0	0	0	0	0	0	0	0
ACAGGTTACCACCTTACT	STM14_0041	CP001363	36575	+	8	6	10	28	13	13	9	8	4	7	2	9	3	10	4	2	12	8	10	4	8	8	4	3	5	9	9	4	3	1	8	0	13	3
CCATGGCGACTATAAGAC	STM14_0041	CP001363	36582	+	0	1	0	0	4	0	1	0	0	2	4	0	1	2	0	0	3	0	0	0	2	0	3	1	1	1	0	1	0	1	0	0	0	0
ACCCAAGAACACCATAAA	STM14_0041	CP001363	36590	+	0	1	0	0	0	0	0	0	0	0	0	0	0	0	0	0	0	0	0	0	0	0	0	0	0	0	0	0	0	0	0	0	0	0
CCATGGCTTCGATCCGCT	STM14_0041@NonSense	CP001363	36654	-	0	0	1	0	0	0	0	0	0	0	0	0	0	0	0	0	0	0	0	0	0	0	0	0	0	0	0	0	0	0	0	0	0	0
GACCTCTCCCCAGCCGAG	STM14_0041@NonSense	CP001363	36660	-	0	0	0	0	0	0	0	0	0	0	0	0	0	0	0	0	0	0	0	0	0	0	0	0	0	0	1	0	0	0	0	0	0	0
GAGTGAACCTGTTTACTA	STM14_0041@NonSense	CP001363	36696	-	55	36	71	65	47	50	52	53	23	47	33	45	42	29	34	55	60	42	17	27	45	35	29	19	39	38	63	21	12	25	22	27	24	18
ACTTTTTGTCTAGGGGAG	STM14_0041@NonSense	CP001363	36715	-	0	1	0	0	0	0	0	0	0	0	0	0	0	0	0	0	0	0	0	0	0	0	0	0	0	0	0	0	0	0	0	0	0	0
CCATAATTCAGTTGCCTG	STM14_0041@NonSense	CP001363	36716	-	0	1	0	0	0	0	0	0	0	0	0	0	0	0	0	0	0	0	0	0	0	1	0	0	0	0	0	0	0	0	0	0	0	0
TCTTTAGCCCACAACCAA	STM14_0041@NonSense	CP001363	36716	-	28	9	47	38	44	33	29	31	25	13	22	21	23	24	38	23	33	19	14	9	29	33	20	18	28	37	38	23	12	12	21	11	29	18
CACTTACTCATTGACGAC	STM14_0041@NonSense	CP001363	36723	-	30	18	48	55	32	28	16	29	19	17	25	16	27	20	34	15	31	14	11	18	42	39	21	13	23	19	25	16	8	12	28	6	19	13
GCCTTGGGCAGTGCACTT	STM14_0041@NonSense	CP001363	36770	-	15	10	18	27	16	21	11	14	14	12	14	18	7	17	26	23	20	11	8	13	25	14	10	7	19	13	10	10	5	3	8	2	11	9
AAGTTAACAAGTGATGAT	STM14_0041	CP001363	36785	+	7	5	10	5	5	2	3	6	8	2	1	4	0	8	9	7	2	0	0	4	7	7	2	6	2	1	4	7	0	0	5	1	3	2
TGAGTCGGGGATAAATAG	STM14_0041	CP001363	36797	+	16	12	16	20	11	12	13	11	11	7	16	12	6	7	22	17	11	10	3	11	22	11	8	4	7	18	16	10	8	11	17	6	6	10
CGTCTGCTACCGCATACC	STM14_0041	CP001363	36833	+	0	1	0	0	0	0	0	0	0	0	0	0	0	0	0	0	0	0	0	0	0	0	0	0	0	0	0	0	0	0	0	0	0	0
TAACACCTCGTTACCAAT	STM14_0041@NonSense	CP001363	36843	-	27	12	27	36	14	15	21	11	20	9	16	16	11	14	20	7	22	17	6	8	15	15	10	12	10	18	24	11	10	12	10	5	8	18
TCTCACTATCTATACAGA	STM14_0041@NonSense	CP001363	36843	-	0	0	0	0	0	0	0	0	0	0	0	0	0	0	0	0	0	0	0	0	0	1	0	0	0	0	0	0	0	0	0	0	0	0
GTCAAACAGACGTAACTG	STM14_0041@NonSense	CP001363	36897	-	35	6	33	32	22	23	14	18	12	20	15	8	11	16	21	17	38	19	12	16	16	16	10	5	17	13	23	10	10	9	10	10	9	7
ATGTGTCAGCAGTACGGG	STM14_0041@NonSense	CP001363	36916	-	0	0	0	1	0	0	0	0	0	0	0	0	0	0	0	0	0	0	0	0	0	0	0	0	0	0	0	0	0	0	1	0	0	0
TCAGCCTGGCGCAAAGTC	STM14_0041@NonSense	CP001363	36948	-	0	0	0	0	0	0	0	0	0	0	0	0	0	0	0	0	0	0	0	0	0	1	0	0	0	0	0	0	0	0	0	0	0	0
GGGGCACTCCCGTGACCC	Intergen_0033@-	CP001363	37086	-	1	9	29	18	10	24	7	11	9	5	6	6	12	18	23	9	22	18	0	12	12	15	7	6	15	7	14	13	4	5	11	12	8	7
CTCTCGCATTAGGACCCG	Intergen_0033@+	CP001363	37094	+	10	2	5	16	4	8	0	1	6	0	3	10	2	8	5	8	8	3	1	3	3	4	4	2	3	2	3	1	0	1	3	1	0	4
GTATTCTACACGCACTCA	Intergen_0033@-	CP001363	37099	-	0	0	0	0	0	0	0	0	0	0	0	0	0	0	0	0	0	0	0	0	1	0	0	0	0	0	0	0	0	0	0	0	0	0
CCCCGACTCCTCGGCGGC	STM14_0042	CP001363	37116	-	17	26	37	20	28	29	17	15	11	28	15	23	12	23	24	25	23	26	11	8	32	17	5	9	17	21	11	12	9	9	6	11	10	19
CAGGCCAGGTGGCCCAAC	STM14_0042@NonSense	CP001363	37162	+	12	8	9	17	12	6	10	5	13	11	9	7	17	6	16	11	28	14	9	13	13	13	17	4	4	7	7	5	9	2	10	0	4	10
CGAGCTTTATCTGCCGAG	STM14_0042@NonSense	CP001363	37173	+	9	1	6	6	6	2	4	4	4	9	2	3	2	2	5	6	4	5	2	0	11	13	1	2	8	2	8	3	1	3	2	0	4	3
CGGTATGAACCTAACAGC	STM14_0042@NonSense	CP001363	37212	+	22	9	36	22	36	27	19	22	17	21	6	12	19	7	33	16	29	16	14	23	45	22	11	13	22	14	20	11	4	5	4	6	5	17
ATTATGCCTCGCAAGCCC	STM14_0042	CP001363	37260	-	7	18	37	28	6	12	13	13	6	9	14	13	16	26	31	12	16	11	2	4	7	26	7	6	19	5	13	8	5	6	8	2	20	10
TCATCACGCTGCCAGGCA	STM14_0042@NonSense	CP001363	37260	+	0	0	0	0	0	0	0	0	0	0	0	0	0	0	0	0	0	0	0	0	0	1	0	0	0	0	0	0	0	0	0	0	0	0
CCGCTTGAGTTTTCGAAC	STM14_0042	CP001363	37275	-	84	58	140	84	81	89	69	59	55	53	52	65	43	59	76	65	85	52	34	49	58	72	41	44	41	45	88	49	45	26	54	22	33	34
GCTTACCACCCCGAACCA	STM14_0042@NonSense	CP001363	37275	+	2	4	1	3	3	3	8	2	4	5	2	4	3	0	3	3	2	3	0	1	2	8	1	3	4	0	2	3	1	0	1	0	2	0
CAGCTCGCTGGACCTCAC	STM14_0042@NonSense	CP001363	37382	+	7	5	9	11	12	11	10	10	4	6	3	0	3	5	14	6	12	3	3	17	12	9	2	4	16	6	7	14	7	3	4	8	3	6
ACACGTTGTAATATGTAT	STM14_0042@NonSense	CP001363	37477	+	21	11	15	19	9	13	8	18	18	17	11	12	11	9	15	14	24	15	6	7	10	11	11	3	12	11	20	9	10	7	37	8	0	12
TTTGCGCTTCAGAAAATA	STM14_0042@NonSense	CP001363	37573	+	13	1	6	17	7	14	8	3	0	3	2	6	5	7	5	1	7	8	0	2	0	2	5	8	4	2	0	4	3	1	3	8	0	1
TGAACACAACAAGTCTTT	STM14_0042	CP001363	37642	-	18	7	8	12	14	10	19	8	10	20	14	8	5	13	16	20	15	12	7	7	12	5	8	5	9	5	17	6	1	3	11	2	10	4
CCTGCTTCCCCATCTCGT	STM14_0042	CP001363	37650	-	2	5	5	2	3	1	3	0	0	1	1	0	0	0	0	0	5	1	1	0	4	5	1	0	1	1	0	0	0	0	3	0	1	0
CCACCGCCTCCCGCAGAA	STM14_0042	CP001363	38164	-	10	6	25	12	16	9	9	17	9	11	10	18	15	10	19	18	15	8	11	11	18	10	11	6	5	15	21	16	8	6	4	2	5	11
AATTGGTAGACCAGCTTA	STM14_0042	CP001363	38324	-	0	0	0	0	0	0	0	1	0	0	0	0	0	0	0	0	0	0	0	0	0	0	0	0	0	0	0	0	0	0	0	0	0	0
CTAGGGAGGAGCGTGCCG	STM14_0042	CP001363	38407	-	22	13	31	27	13	20	11	15	5	12	8	19	10	13	20	9	19	16	4	7	14	5	13	3	14	13	10	10	13	13	3	4	4	8
CACTCTACGGCTGTAAAA	STM14_0042@NonSense	CP001363	38501	+	0	0	1	2	1	0	0	0	1	0	0	0	0	0	0	0	1	2	0	0	0	0	0	0	2	0	1	0	0	0	0	2	2	0
CTCCGCTGCGCGAGTACG	STM14_0042	CP001363	38521	-	37	36	71	48	42	43	26	27	26	33	32	32	38	33	41	29	55	17	15	29	58	25	32	26	33	34	49	30	14	16	26	13	17	28
GACAGCGAGAACTCTGGT	STM14_0042	CP001363	38526	-	6	2	9	6	1	5	2	5	5	2	3	4	5	6	5	6	8	3	0	1	4	8	1	0	7	2	8	1	1	1	2	2	5	3
ACGCTCGCCTGTCCACCA	STM14_0043@NonSense	CP001363	38818	+	1	2	3	2	7	3	1	2	2	4	5	1	1	0	2	1	3	1	0	1	3	3	1	2	2	2	1	4	0	0	0	0	1	0
CTTACTTCCTTACACTAA	STM14_0043@NonSense	CP001363	38818	+	0	1	0	0	0	0	0	0	0	0	0	0	0	0	0	0	0	0	0	0	0	0	0	0	0	0	0	0	0	0	0	0	0	0
AACACACCTATGCCACAA	STM14_0043@NonSense	CP001363	38905	+	0	0	0	0	0	0	0	0	0	0	0	0	0	0	0	0	0	0	0	0	1	0	0	0	0	0	0	0	0	0	0	0	0	0
AATGTAGACTAAGATGCG	STM14_0043@NonSense	CP001363	38905	+	12	5	12	22	16	19	4	4	12	2	4	7	6	4	4	8	8	7	6	9	4	8	7	7	10	4	6	3	3	1	1	2	4	8
CTACTTTACCGAAGGTTC	STM14_0043	CP001363	38913	-	0	0	0	0	0	0	0	0	0	0	0	0	0	0	0	0	0	0	0	0	1	0	0	0	0	0	0	0	0	0	0	0	0	0
TAGCCCACGGACACTAAA	STM14_0043	CP001363	38926	-	3	15	13	18	15	11	11	11	9	8	14	11	9	10	17	4	16	10	7	15	3	7	9	2	5	10	6	9	4	2	2	2	2	3
TCCCTACCAACCGCCGAC	STM14_0043	CP001363	38934	-	13	3	6	11	18	5	7	4	3	9	4	4	8	5	3	3	5	5	3	0	2	8	3	1	4	18	6	5	3	2	3	3	4	2
GAGGAACTCACCCAATCT	STM14_0043	CP001363	38944	-	0	1	4	5	2	0	0	0	1	3	1	0	1	3	3	2	2	2	2	0	2	4	0	0	1	0	0	1	1	1	0	0	1	3
TGACCCAAGGCACATCAA	STM14_0043	CP001363	38944	-	3	2	6	6	0	3	0	3	2	2	1	2	0	1	0	2	2	4	2	0	2	5	2	3	2	1	5	0	0	1	0	1	1	0
AACACCGCGACGCCTGCC	STM14_0043	CP001363	39018	-	0	0	5	0	1	1	1	0	0	0	0	0	0	1	0	1	0	1	0	1	1	1	0	0	0	1	0	1	0	0	2	0	0	1
GGCGCGGTCAGGGGCGAG	STM14_0043	CP001363	39029	-	31	16	37	45	35	40	15	25	4	25	14	23	25	19	32	21	32	18	9	13	35	18	23	12	26	16	28	19	9	7	11	12	17	11
GTAAACACGAAACACTTC	STM14_0043@NonSense	CP001363	39075	+	0	0	0	0	0	0	0	0	0	0	0	0	0	0	0	0	0	0	0	0	0	0	0	0	0	0	1	0	0	0	0	0	0	0
TAAATTGCTGTCCGTGAA	STM14_0043	CP001363	39102	-	11	8	16	14	4	6	2	9	2	2	7	6	3	5	8	3	19	2	2	3	9	8	4	3	2	3	12	2	8	3	5	5	2	3
GTCACGTAGACTATATAC	STM14_0043@NonSense	CP001363	39150	+	4	3	2	1	2	1	1	0	0	0	0	3	2	2	0	4	1	0	0	0	0	4	2	0	2	0	1	1	0	0	0	0	0	1
CAACTCTTCTGTACATCT	STM14_0043@NonSense	CP001363	39247	+	0	1	3	1	1	5	1	0	2	0	0	0	3	0	0	0	5	2	3	0	0	4	1	0	0	1	2	3	0	0	2	0	0	0
AAAACCTCTCAAGAATTC	STM14_0043@NonSense	CP001363	39272	+	0	0	0	0	0	0	0	0	0	0	0	0	0	0	0	0	0	0	0	0	0	0	0	0	0	0	1	0	0	0	0	0	0	0
AGTGCATTTATAAGCGGT	STM14_0043@NonSense	CP001363	39277	+	1	1	6	5	0	9	0	1	0	3	0	2	1	2	4	0	0	2	1	0	1	1	0	0	1	1	3	0	1	1	1	2	0	0
CCAAGCCACCTAGGCCAC	STM14_0043	CP001363	39348	-	6	4	6	7	15	7	9	3	5	3	7	0	2	5	14	1	5	10	3	0	7	7	1	1	7	3	7	4	4	6	6	1	2	2
CGCCAACCTGACGTTACC	STM14_0043	CP001363	39348	-	1	1	3	1	4	1	4	1	0	2	1	0	1	3	3	1	1	2	0	1	0	1	0	2	0	0	0	1	1	0	2	0	2	0
CAACCCACCTCGATTAAA	STM14_0043	CP001363	39459	-	13	13	35	19	27	15	12	11	11	21	3	8	14	14	23	16	26	11	6	12	17	5	4	10	14	16	11	12	13	6	10	12	8	6
GGCTGACAGCTTAGTCAT	STM14_0043	CP001363	39471	-	0	1	0	0	0	0	0	0	0	0	0	0	0	0	0	0	0	0	0	0	0	0	0	0	0	0	0	0	0	0	0	0	0	0
GACCAAAACCAAGCAAGT	STM14_0043	CP001363	39495	-	24	4	14	17	18	21	9	17	10	13	11	10	9	6	14	14	13	9	3	11	7	12	16	3	6	22	14	8	8	3	2	2	4	6
TGAGCTTGTGCGCCGGAC	Intergen_0035@+	CP001363	40097	+	75	34	114	109	76	70	52	73	39	55	42	47	73	68	119	96	92	64	33	39	112	77	54	24	69	71	62	73	40	22	61	38	46	55
CGGCTCGTCACTACTCAC	Intergen_0035@+	CP001363	40108	+	31	6	30	31	18	24	20	18	16	14	9	21	14	16	26	20	29	16	24	10	24	24	16	6	16	18	16	11	10	5	11	13	6	20
GAAGTACCTCTCTTCACG	STM14_0044	CP001363	40167	+	0	0	0	0	0	0	0	0	0	0	0	0	0	0	0	0	0	0	0	0	0	0	0	0	0	0	1	0	0	0	0	0	0	0
CGCCTTAGCTGACAAACG	STM14_0044	CP001363	40174	+	7	5	7	8	8	1	2	1	1	7	4	1	0	7	4	0	9	7	0	0	4	8	2	1	5	3	5	0	2	2	4	2	0	4
TAACGTGGCCCTGCCAGA	STM14_0044	CP001363	40174	+	13	9	39	18	12	15	13	6	15	9	10	15	11	20	15	11	15	12	6	12	9	10	9	5	11	13	17	11	6	5	12	8	8	8
TCAAGAGCTCTGATCCCG	STM14_0044	CP001363	40177	+	4	1	13	5	4	8	7	15	1	5	9	1	8	4	18	3	7	9	7	4	2	6	18	3	8	5	6	12	2	1	2	0	2	8
TACTGGTATTCAGCCCAG	STM14_0044	CP001363	40187	+	0	0	2	3	2	2	2	0	0	0	3	0	2	1	1	2	0	1	0	1	0	0	1	0	0	0	0	1	2	0	2	2	0	0
AGCGTCATATAAAAACTT	STM14_0044	CP001363	40198	+	0	0	4	0	0	2	0	0	0	0	1	0	0	2	0	0	0	0	1	0	0	0	1	1	1	0	0	1	0	0	0	1	0	0
CCATTGGAGAACATCGCA	STM14_0044	CP001363	40209	+	24	78	140	165	111	103	110	98	57	60	69	84	86	92	128	102	131	77	42	83	87	89	70	32	49	77	119	71	22	17	58	45	42	77
GAGCTCCCGGTCGACTAC	STM14_0044@NonSense	CP001363	40227	-	5	2	12	4	2	5	4	6	1	4	4	0	5	3	4	4	5	4	2	2	10	5	4	2	1	3	4	0	2	3	4	5	4	4
AATCCTAATGTCAAACCT	STM14_0044@NonSense	CP001363	40297	-	8	4	11	7	6	10	8	7	4	5	5	1	3	4	3	4	6	6	2	4	6	4	5	1	4	5	4	4	4	1	5	1	5	4
CCAAACCTCCGTAGCTTA	STM14_0044	CP001363	40322	+	35	24	40	42	32	29	15	28	19	20	5	25	19	21	16	34	34	28	20	27	38	26	36	10	12	26	25	20	3	9	8	14	7	32
CCACACCCCTTAAATGTA	STM14_0044@NonSense	CP001363	40351	-	68	31	79	67	77	67	32	45	35	47	38	32	48	49	53	38	77	45	25	32	55	48	34	20	55	57	59	29	24	29	47	36	29	41
TACTTAGTTATACGTCCC	STM14_0044	CP001363	40629	+	13	1	21	16	13	14	9	6	6	15	5	5	13	4	7	10	14	15	2	9	15	11	13	3	3	9	7	9	11	1	7	4	10	21
CATGTATAGTATACCACG	STM14_0044@NonSense	CP001363	40688	-	29	13	22	19	28	33	21	18	4	14	20	8	25	14	24	20	21	37	7	7	19	22	24	4	20	20	24	12	10	12	8	4	7	8
GACACACACCCCCTGAAG	STM14_0044@NonSense	CP001363	41066	-	37	8	29	37	33	24	27	21	11	19	24	25	31	26	51	18	43	24	24	31	33	38	38	14	30	36	42	23	16	15	27	15	17	24
TGATAATTGCCAGTATAC	STM14_0044	CP001363	41222	+	0	5	1	0	1	0	2	0	2	0	0	0	0	2	1	0	2	0	0	0	1	0	0	0	0	0	3	3	0	0	0	0	0	0
GCATACCCACACCGCTAG	STM14_0044@NonSense	CP001363	41621	-	18	7	22	24	18	15	17	21	21	13	19	19	16	10	9	7	23	10	8	12	4	18	11	2	6	9	7	18	9	4	9	11	3	3
ACTACCCCGGTAGTCGGG	STM14_0045@NonSense	CP001363	41779	-	9	4	12	16	8	6	7	5	7	12	7	7	10	6	15	16	10	7	9	14	6	12	6	6	16	9	19	9	7	10	7	6	10	7
GAACCCCCGTTCCTTGCT	STM14_0045	CP001363	42002	+	32	28	37	33	37	31	27	35	24	19	23	25	25	29	50	33	38	36	40	24	53	35	17	15	44	44	60	33	16	9	28	21	20	32
ACCTTATCCAACGCCCGC	STM14_0045@NonSense	CP001363	42485	-	36	19	50	52	35	29	38	37	25	43	40	31	28	33	39	35	66	24	21	30	28	49	33	18	26	33	40	14	16	25	30	10	15	21
CCCTCATCAAGCCCCCCA	STM14_0045	CP001363	42841	+	0	0	1	0	0	0	0	0	0	0	0	0	0	0	0	0	0	0	0	0	0	0	0	0	0	0	0	0	0	0	0	0	0	0
CTGGGACCTCGTTGTGTC	STM14_0045	CP001363	42844	+	41	22	42	64	36	32	24	20	17	21	22	23	27	20	27	28	38	37	17	24	26	30	30	10	33	35	37	24	17	9	34	12	12	31
GAGGGCGCCACTTACCTA	STM14_0045@NonSense	CP001363	42847	-	0	0	0	0	0	1	0	0	0	0	0	0	0	0	0	0	0	0	0	0	0	0	0	0	0	0	0	0	0	0	0	0	0	0
ACATCACGCGTGACGGAC	STM14_0046	CP001363	42949	+	58	24	55	48	25	34	25	39	34	30	18	17	23	36	38	39	52	33	20	43	40	54	34	19	42	25	53	26	34	15	38	31	25	22
ACGCGTATCTTCCGAACG	STM14_0046@NonSense	CP001363	43018	-	30	12	40	45	28	15	27	29	22	19	22	26	24	23	26	26	21	27	6	25	37	50	23	7	26	38	25	22	16	10	26	14	15	15
CGTGCATTAAAATACACA	STM14_0046@NonSense	CP001363	43018	-	2	6	3	7	10	21	3	4	2	3	0	0	0	11	8	0	8	7	0	3	4	1	2	0	3	3	2	0	2	2	3	6	3	1
TCCACCTGAACACTCCGT	STM14_0046@NonSense	CP001363	43019	-	22	9	20	22	16	11	13	18	5	5	4	10	11	13	22	16	25	9	11	16	25	17	10	14	10	18	14	13	7	0	5	2	5	14
CGGGGCTCACGGCTTGAA	STM14_0046	CP001363	43108	+	37	21	48	57	42	39	28	32	26	32	38	40	31	35	58	21	56	33	18	31	23	44	32	19	24	40	30	32	12	14	24	21	22	23
TATGCCAAGCGCACCAAC	STM14_0046	CP001363	43124	+	0	2	1	1	1	1	2	2	5	1	0	1	2	0	0	0	4	0	0	0	0	1	1	0	0	1	0	0	3	3	2	0	0	0
TGAGTGACGTTCGAAAAA	STM14_0046@NonSense	CP001363	43137	-	26	18	27	35	29	20	27	21	14	19	18	20	19	21	30	23	22	23	11	17	34	27	19	7	10	32	19	23	12	10	18	9	8	12
AGAATGTTACACTAAACT	STM14_0046	CP001363	43198	+	47	18	61	63	61	40	26	44	21	38	40	40	30	34	55	50	62	34	20	44	26	46	40	15	34	28	73	32	30	15	49	14	26	28
TATCGTCCTAGGTTGAGC	STM14_0046@NonSense	CP001363	43252	-	7	5	16	6	9	6	5	7	8	6	8	9	10	14	19	19	16	6	4	10	13	4	3	10	15	12	16	0	15	6	3	0	7	7
CTACTACATGCCATCTAG	STM14_0046@NonSense	CP001363	43265	-	14	4	18	13	11	17	12	8	6	8	8	8	7	2	13	4	7	6	3	5	15	3	3	6	10	7	13	10	2	10	26	3	2	4
ACCGGTCCGCCAGCGGCT	STM14_0046	CP001363	43473	+	6	6	15	9	9	9	15	11	3	5	3	11	10	13	16	11	10	7	3	6	12	5	6	0	4	7	6	6	6	1	9	3	3	8
AATCCTACCGATCCCACG	STM14_0046@NonSense	CP001363	43515	-	51	33	108	79	69	70	52	58	43	48	35	67	61	45	60	58	66	59	31	50	80	58	39	25	41	57	67	48	34	37	38	25	26	39
GTGCCACACGAAACTCGA	STM14_0046@NonSense	CP001363	43554	-	8	5	3	7	11	6	6	9	5	9	4	4	12	7	9	8	11	5	10	9	9	18	7	1	3	9	7	16	2	7	6	0	4	5
TTGGGAGCGAGCAACCTC	STM14_0046	CP001363	43563	+	2	0	3	5	3	7	3	2	0	1	0	5	2	3	0	0	2	2	5	1	2	3	7	3	3	2	3	0	0	0	0	0	4	2
ACCTTGTCAGTTATGCGG	STM14_0046@NonSense	CP001363	43600	-	27	16	40	35	24	32	13	16	10	21	20	20	15	18	16	23	42	19	12	18	26	9	20	9	15	12	14	4	11	7	6	6	11	16
CCGGGCAACACTCCATTC	STM14_0046	CP001363	43624	+	18	6	10	13	9	3	5	11	0	3	8	9	3	5	8	6	13	7	3	10	12	0	5	6	5	9	7	4	3	1	5	0	5	7
TCACCGTCCAACCAAAGA	STM14_0046	CP001363	43677	+	22	13	32	27	20	25	21	18	12	22	10	27	13	9	25	20	27	12	11	23	26	33	17	12	24	22	27	9	8	16	19	1	7	16
GATCGTAGAACCGGCTGT	STM14_0046@NonSense	CP001363	43678	-	29	11	37	24	26	33	13	31	22	16	16	21	17	20	24	14	34	14	21	18	35	24	9	11	12	24	24	17	9	10	18	8	14	10
AAGGCCTACATACCACTC	STM14_0046@NonSense	CP001363	43767	-	0	0	0	0	0	0	0	0	0	0	0	0	0	0	0	0	0	0	0	0	1	0	0	0	0	0	0	0	0	0	0	0	0	0
CGACCCCCCCTCATTCCG	STM14_0046@NonSense	CP001363	43770	-	0	1	0	0	0	0	0	0	0	0	0	0	0	0	0	0	0	0	0	0	0	0	0	0	0	0	0	0	0	0	0	0	0	0
TGAGCACATGCGCATCCA	STM14_0046@NonSense	CP001363	43788	-	0	0	0	0	0	0	0	1	0	0	0	0	0	0	0	0	0	0	0	0	0	0	0	0	0	0	0	0	0	0	0	0	0	0
ACCAGCATCACCGCCTTA	STM14_0046@NonSense	CP001363	43835	-	6	5	14	13	7	8	7	9	10	12	4	9	11	5	23	5	7	5	6	4	14	13	7	7	4	9	12	7	8	4	4	6	1	5
TCCTTTACCGGGCCGGAT	STM14_0046@NonSense	CP001363	43836	-	0	0	0	0	0	0	0	0	0	0	0	0	0	0	0	0	0	0	0	0	0	0	0	0	0	0	1	0	0	0	0	0	0	0
TGCTTGAGTTCTGTTCTC	STM14_0046	CP001363	43863	+	34	19	52	39	46	20	20	29	23	23	17	49	24	30	28	28	40	32	19	30	41	32	27	5	41	24	30	20	18	18	19	10	32	15
GTATATGGACCGCGTACT	STM14_0046	CP001363	43896	+	0	1	0	0	0	0	0	0	0	2	5	0	0	0	1	1	1	1	0	0	0	0	1	0	0	0	0	0	0	0	0	0	0	0
CGGGATACCACTGAACAA	STM14_0046	CP001363	43906	+	0	0	2	0	0	0	0	0	0	0	0	0	0	0	0	0	0	0	0	0	0	0	0	0	0	0	0	0	0	0	0	0	0	0
CAATACCGCCACATCGAC	STM14_0046@NonSense	CP001363	44006	-	0	0	0	0	0	0	0	0	0	0	0	0	0	0	0	0	0	0	0	0	1	0	0	0	0	0	0	0	0	0	0	0	0	0
CTACATGACATACTGATC	STM14_0046@NonSense	CP001363	44058	-	14	17	29	41	21	27	9	18	14	11	13	12	13	10	34	17	18	31	6	5	26	18	15	15	20	22	20	14	5	5	25	6	3	13
AGAAGAATATGCGATAGT	STM14_0046@NonSense	CP001363	44061	-	10	19	36	46	30	26	17	16	23	9	11	26	27	20	36	12	25	30	19	19	16	11	19	5	25	14	24	12	12	2	19	19	15	14
CTGGGCCACTCGAAACAT	STM14_0046	CP001363	44081	+	0	0	1	4	0	0	0	0	4	0	2	1	2	0	0	1	2	2	1	1	2	3	4	2	1	1	1	4	0	1	0	0	2	0
TGGCGTTCCACAATGACC	STM14_0046	CP001363	44086	+	2	0	3	1	2	1	0	2	0	1	0	0	0	0	0	0	1	0	0	0	3	2	0	0	2	2	0	1	2	0	1	0	3	0
AGCTCGTGACGACGACCC	STM14_0046	CP001363	44123	+	4	0	5	6	0	0	1	4	0	1	0	1	0	0	1	2	1	2	0	0	2	0	0	1	1	0	0	2	0	0	0	0	0	1
GTAAGACGATCTGCCTGC	STM14_0046@NonSense	CP001363	44124	-	36	18	51	43	24	19	17	27	14	28	24	23	27	28	53	23	29	33	20	26	17	38	26	12	21	37	43	18	17	12	33	19	18	33
CAGGCCTCCACCTGCCCC	STM14_0046@NonSense	CP001363	44133	-	2	4	10	8	6	4	6	11	7	1	2	6	0	8	9	6	7	1	5	5	3	6	11	0	1	3	8	12	2	2	2	4	4	1
AATTCGCCGAACCCCCCT	STM14_0046@NonSense	CP001363	44149	-	14	14	23	25	27	16	19	13	17	10	12	13	13	5	18	15	32	15	6	11	13	12	11	8	14	16	22	12	5	4	17	3	10	15
CTAACAATCGAAAAACGC	STM14_0046.J	CP001363	44289	+	6	14	24	21	18	12	7	6	9	11	9	13	10	4	10	6	17	8	10	11	12	8	10	4	15	14	15	9	9	6	10	3	5	8
CACAATCCGACAATAAGG	STM14_0047	CP001363	44320	+	10	2	9	5	7	4	3	5	1	6	3	2	7	1	5	2	7	3	6	6	16	5	8	0	4	10	13	7	0	2	4	3	1	10
AGCCTCCACTCCGCCCCG	STM14_0047	CP001363	44343	+	0	1	0	0	0	0	0	0	0	0	0	0	0	0	0	0	0	0	0	0	0	0	0	0	0	0	0	0	0	0	0	0	0	0
CCCCCATCCGCTTCTCCC	STM14_0047	CP001363	44373	+	31	14	51	53	36	25	27	37	25	19	18	30	35	40	40	41	43	17	20	27	69	45	27	14	27	39	35	23	14	17	24	22	17	19
ACTAACCCCCCCGCCCTC	STM14_0047	CP001363	44442	+	12	3	23	10	24	12	6	15	6	11	12	12	15	19	21	10	14	12	9	2	8	6	13	3	10	10	15	3	8	0	13	5	7	8
AAGACACAACCAAGGTAC	STM14_0047	CP001363	44483	+	53	38	86	126	58	54	54	83	38	47	45	39	67	51	103	69	88	65	46	44	66	79	56	28	51	61	88	55	24	31	44	12	36	45
ATGATACTGCACTCGCAC	STM14_0047	CP001363	44518	+	0	1	0	0	0	0	0	0	0	0	0	0	0	0	0	0	0	0	0	0	0	0	0	0	0	0	0	0	0	0	0	0	0	0
TGGGCACACGTACAAATC	STM14_0047	CP001363	44544	+	44	27	53	66	55	57	35	37	33	40	27	36	50	44	54	40	61	39	20	39	52	27	29	22	38	43	34	54	12	17	25	11	24	24
TGATTGCTGTACAGCAAC	STM14_0047@NonSense	CP001363	44552	-	0	0	0	4	0	0	0	0	0	0	0	0	0	0	0	0	0	0	0	0	0	0	0	0	0	1	0	0	0	0	0	0	0	0
AGAGGTTGGTGGTCCTTC	STM14_0047@NonSense	CP001363	44562	-	0	0	0	0	0	0	0	1	0	0	0	0	0	0	0	0	0	0	0	0	0	0	0	0	0	0	0	0	0	0	0	0	0	0
ACGTCCTACAGGCCATCG	STM14_0047@NonSense	CP001363	44563	-	4	1	7	3	9	11	5	5	4	5	10	1	8	2	7	7	8	3	2	3	13	17	8	4	3	2	13	4	2	2	0	1	4	1
CACAAAATTACAATAGTG	STM14_0047@NonSense	CP001363	44563	-	19	15	27	24	25	11	7	14	15	21	10	12	18	11	21	17	11	14	8	18	15	19	14	18	9	20	12	9	10	3	10	12	8	9
GCCTGGTTGTATCATGAC	STM14_0047	CP001363	44601	+	88	56	95	93	77	64	66	83	50	57	44	55	50	72	93	45	93	93	54	49	105	76	50	40	61	60	111	68	37	27	39	21	33	62
CTCCGCCCAGCTCTACCA	STM14_0047	CP001363	44704	+	0	1	0	0	0	0	0	0	0	0	0	0	0	0	0	0	0	0	0	0	0	0	0	0	0	0	0	0	0	0	0	0	0	0
CTTCGTCCCGCCACACAA	STM14_0047	CP001363	44704	+	17	4	15	16	10	7	8	6	6	7	6	10	10	8	15	5	12	15	7	4	8	6	8	3	6	14	13	11	6	5	7	11	2	8
GCATGTGCCACGCAGCCC	STM14_0047@NonSense	CP001363	44717	-	9	7	21	24	14	9	3	6	5	10	10	6	4	8	15	10	14	4	4	7	19	7	7	13	8	8	19	12	4	3	5	3	5	9
CTTAGGATAGTAATGCCG	STM14_0047@NonSense	CP001363	44781	-	7	6	20	11	14	14	10	16	6	3	3	6	6	7	16	14	12	9	6	10	25	21	4	5	2	9	10	8	7	3	3	3	10	4
CCCCAAACTCAAACACCC	STM14_0047@NonSense	CP001363	44792	-	0	0	0	0	0	1	0	1	0	0	0	0	0	0	0	1	1	0	0	0	0	0	0	0	0	2	0	0	0	0	0	0	0	2
CACCGCCTTGATTACCCA	STM14_0047@NonSense	CP001363	44807	-	84	39	92	79	63	60	38	56	38	31	22	56	43	31	78	64	60	50	35	56	44	63	35	26	34	79	42	35	24	16	38	15	29	30
GAGACGAAACTAGTTCTA	STM14_0047@NonSense	CP001363	44868	-	25	12	43	35	27	29	10	29	9	11	16	33	15	19	27	18	28	21	13	12	21	25	18	10	12	18	19	8	13	7	28	22	14	12
GGGAAAAATCTGCCCCGT	STM14_0047@NonSense	CP001363	44881	-	3	4	18	9	7	17	7	6	3	6	8	11	9	9	13	7	6	3	2	12	7	9	3	0	5	9	13	7	4	2	8	2	8	10
CCTACACCCGGAGTTCTA	STM14_0047@NonSense	CP001363	44882	-	14	29	60	53	25	38	30	16	23	26	15	35	40	44	38	36	59	31	17	27	29	24	19	16	36	28	28	33	14	19	24	19	30	22
AGACAAAGCCCTATAGTA	STM14_0047	CP001363	44885	+	0	0	0	0	0	0	0	1	0	0	0	0	0	0	0	0	0	0	0	0	0	0	0	0	0	0	0	0	0	0	0	0	0	0
TATCTTAACGAGAATATA	STM14_0047@NonSense	CP001363	44893	-	16	6	35	24	22	27	16	11	7	8	7	11	3	7	8	13	21	10	17	13	15	18	8	6	16	14	11	12	4	4	9	0	7	6
AAATCCCCAGAACACTGG	STM14_0047	CP001363	44989	+	0	2	0	0	0	0	0	0	0	0	0	0	0	0	0	0	0	0	0	0	0	0	0	0	0	0	0	0	0	0	0	0	0	0
CGTCGGGTCTCCCCTTTC	STM14_0047@NonSense	CP001363	45006	-	4	2	14	19	4	12	11	9	5	4	9	8	6	10	22	2	16	12	2	5	7	7	6	4	2	8	9	7	4	7	3	2	4	6
CTTTCGCAGGAACTCCCA	STM14_0047	CP001363	45052	+	0	1	0	0	0	0	0	0	0	0	0	0	0	0	0	0	0	0	0	0	0	0	0	0	0	0	0	0	0	0	0	0	0	0
ATGCATTGCAAACACAAT	STM14_0047@NonSense	CP001363	45059	-	1	1	0	1	0	0	6	1	1	0	0	0	3	0	2	2	0	1	1	0	1	1	1	1	2	1	2	0	0	0	0	0	2	1
AGTTCCAAAGCTTGTAAC	STM14_0047	CP001363	45075	+	25	13	34	37	27	16	10	28	12	6	20	23	16	15	21	26	21	27	9	18	33	31	20	7	28	18	19	18	12	5	35	9	11	9
GGCGAACCACCGGGAGCC	STM14_0047	CP001363	45079	+	8	7	4	12	2	4	8	14	5	7	2	9	3	5	8	8	10	1	5	5	10	8	8	2	2	7	6	3	5	3	2	1	4	6
GTCTAGCTTTCTTGGTCC	STM14_0047	CP001363	45087	+	25	24	24	33	29	27	24	27	23	18	5	18	19	18	34	28	24	30	17	23	42	30	18	5	23	33	31	17	18	16	20	8	4	9
CGCGTGTAATTTCGCTGT	STM14_0047@NonSense	CP001363	45114	-	12	3	8	6	9	4	1	16	0	3	2	5	7	0	9	4	5	4	0	2	2	1	2	3	3	1	6	3	2	3	3	0	1	2
ATCACGGCTAGCCTAACA	STM14_0047@NonSense	CP001363	45151	-	20	16	23	35	31	31	10	14	14	14	10	20	12	26	17	34	17	18	11	22	32	23	19	8	29	19	23	13	8	8	15	11	32	18
GCTGCACTTGTGATATTA	STM14_0047@NonSense	CP001363	45155	-	25	19	58	36	35	34	26	23	22	30	23	43	29	20	37	22	37	15	14	31	49	21	18	16	24	27	32	22	18	10	32	11	21	19
ACTATGTGTGCTGCAAGA	STM14_0047	CP001363	45157	+	0	0	0	0	0	0	0	0	0	0	0	0	0	0	0	0	0	0	0	0	1	0	0	0	0	0	0	0	0	0	0	0	0	0
GACGGATTAAGAAGCCGC	STM14_0047	CP001363	45158	+	0	0	0	0	0	0	0	0	0	0	0	0	0	0	0	0	0	0	0	0	0	1	0	0	0	0	0	0	0	0	0	0	0	0
CCAGTTCTTATGTAGCCC	STM14_0047	CP001363	45164	+	0	0	1	0	0	0	0	0	0	0	0	0	0	0	0	0	0	0	0	0	0	0	0	0	0	0	0	0	0	0	0	0	0	0
TCCGAGCAGTCAGTACTC	STM14_0047	CP001363	45261	+	7	3	8	4	6	3	2	6	11	0	0	3	5	5	1	3	2	1	3	3	5	8	1	2	1	0	6	0	2	3	4	0	2	2
CCGTAGCCAATCAGATAC	STM14_0047	CP001363	45331	+	33	11	32	36	24	22	32	15	10	20	20	21	17	18	27	22	32	21	7	13	25	19	18	8	25	21	8	15	12	8	13	8	9	25
CTTAAGGAATTTAGGCCC	STM14_0047@NonSense	CP001363	45421	-	4	3	4	3	7	10	3	4	2	5	4	2	3	3	4	7	5	10	1	5	2	0	1	0	6	4	2	3	0	0	3	0	3	0
GCCAAGTCCGGTCCCGTA	STM14_0047@NonSense	CP001363	45438	-	0	1	0	0	0	0	0	0	0	0	0	0	0	0	0	0	0	0	0	0	0	0	0	0	0	0	1	0	0	0	0	0	0	0
GTGGGCTACCAGCGCACC	STM14_0047@NonSense	CP001363	45477	-	6	3	14	18	10	15	1	2	5	2	6	1	1	3	4	4	8	3	1	5	1	2	8	3	4	2	0	0	1	1	4	2	1	4
TGGATCGTTTTTGGTGAT	STM14_0047	CP001363	45501	+	51	44	108	147	84	73	78	57	46	52	63	47	47	61	77	75	84	78	36	42	75	69	38	27	59	66	84	52	45	33	68	25	41	36
TGGCGCATATCCGTCCCT	STM14_0047@NonSense	CP001363	45519	-	0	0	0	0	0	0	0	0	0	0	0	0	0	0	0	0	0	0	0	0	0	0	0	0	0	0	1	0	0	0	0	0	0	0
TACTTGAAAGCCGACTCT	STM14_0047@NonSense	CP001363	45618	-	7	1	9	16	8	7	5	4	7	6	7	1	2	7	12	2	8	9	4	0	12	1	4	2	4	4	8	6	2	1	2	3	0	6
CCGCGGTAAAGGAACTTA	STM14_0047@NonSense	CP001363	45676	-	3	10	16	25	15	22	23	19	6	7	6	15	7	11	26	13	17	11	12	11	18	10	12	3	10	13	15	13	2	5	6	7	8	3
CAAGCGTTGGGTGATCAA	STM14_0047@NonSense	CP001363	45721	-	21	9	25	24	20	13	8	10	18	20	10	11	15	3	21	17	13	10	11	15	18	16	8	14	8	16	24	5	2	7	14	11	0	20
CGTCGAGCCTAAAGCGGA	STM14_0047	CP001363	45819	+	22	10	19	23	19	14	19	16	10	12	14	11	13	17	15	7	20	12	4	8	18	6	8	9	14	11	25	5	9	3	5	6	2	15
CAGCCAGGGCCCACGGCG	STM14_0047@NonSense	CP001363	45821	-	5	14	27	27	18	20	8	8	3	18	8	8	14	5	22	13	11	18	2	9	12	10	4	7	10	8	20	11	11	2	24	3	1	15
CCACCCGCGTCCAGCTCC	STM14_0047@NonSense	CP001363	45979	-	29	11	28	21	17	24	11	25	12	20	12	15	10	18	19	19	19	10	8	8	18	23	11	8	16	10	24	28	8	10	19	7	5	7
ATAGAGTTCTTAAGGACG	Intergen_0039@-	CP001363	46030	-	19	17	62	33	47	43	26	45	23	21	19	30	32	31	46	35	47	41	10	33	40	35	16	10	30	33	30	35	25	20	21	15	10	27
CCCTCCCCGTCCATTCCG	Intergen_0040@-	CP001363	47358	-	29	12	34	33	30	32	16	30	11	15	15	23	14	24	41	26	31	24	17	18	33	17	14	8	25	20	20	13	4	9	17	8	11	10
CCCATTAACTGCCTTACT	Intergen_0040@-	CP001363	47389	-	7	11	20	15	19	11	7	5	3	7	9	7	13	5	10	17	16	12	4	8	12	8	3	5	5	9	16	11	3	8	12	4	3	14
ACTCATCGGGCAAATCAC	STM14_0049@NonSense	CP001363	47436	-	0	0	0	0	0	0	0	0	0	0	0	0	0	0	0	0	0	0	0	0	1	0	0	0	0	0	0	0	0	0	0	0	0	0
CAGTTCCAGAAAATTAAT	STM14_0049@NonSense	CP001363	47474	-	5	1	17	16	9	10	8	9	11	7	4	8	5	9	22	10	9	7	7	6	15	6	0	7	7	4	14	6	4	5	5	0	5	2
CTTAGTAGAACCCGCTGT	STM14_0049@NonSense	CP001363	47476	-	0	1	0	1	4	2	0	0	1	0	0	0	1	0	0	0	0	0	0	0	0	0	0	1	2	1	0	0	0	0	0	0	0	0
CCGTCACCGCAAGGAGCG	STM14_0049	CP001363	47522	+	0	1	0	0	0	0	0	0	0	0	0	0	0	0	0	0	0	0	0	0	0	0	0	0	0	0	0	0	0	0	0	0	0	0
AGCGCATGAGCCACGACG	STM14_0049	CP001363	47564	+	31	18	28	48	38	35	16	22	11	23	26	23	16	20	32	22	23	14	15	13	18	18	25	12	30	31	33	18	12	12	13	5	13	12
TAGAGAAGATGACGCAAA	STM14_0049@NonSense	CP001363	47708	-	39	18	52	40	31	46	24	34	25	18	21	25	16	28	28	26	47	25	15	32	44	31	26	22	26	27	34	26	9	20	28	7	16	17
AGCTAACCTCCAACATCG	STM14_0049@NonSense	CP001363	47897	-	0	0	0	0	0	0	0	0	0	0	0	0	0	0	0	0	0	0	0	0	0	0	0	0	0	0	1	0	0	0	0	0	0	0
GCGCCAACGCACCCTGTC	STM14_0049@NonSense	CP001363	47957	-	60	48	84	78	50	50	46	52	23	46	49	41	51	63	64	81	82	33	41	57	92	64	33	20	62	56	69	52	49	27	59	38	34	34
CTCACCACTAACCAACGG	STM14_0049@NonSense	CP001363	48107	-	12	11	19	17	10	22	10	17	5	7	7	6	9	14	16	15	13	7	5	5	7	13	10	12	5	18	13	12	9	3	10	4	4	9
TCGCTAAATAATCGATCA	STM14_0049@NonSense	CP001363	48128	-	23	19	29	25	18	8	13	7	11	11	8	22	14	21	30	22	17	22	16	23	35	14	9	10	21	22	27	14	20	12	22	12	15	24
GCCCCCTTCTTGTCCAGG	STM14_0049@NonSense	CP001363	48253	-	32	20	31	27	21	24	19	22	6	24	20	13	21	34	40	22	38	16	9	18	24	36	6	10	26	25	36	21	16	13	13	19	14	20
CAACATCTAATCCCAACT	STM14_0050	CP001363	48401	-	0	0	0	0	0	0	0	1	0	0	0	0	0	0	0	0	0	0	0	0	0	0	0	0	0	0	0	0	0	0	0	0	0	0
TTATGTTACCGTGCGGCT	STM14_0050	CP001363	48455	-	15	10	26	21	18	12	10	12	15	10	4	7	19	11	14	11	18	13	4	7	20	17	6	3	9	12	13	9	4	5	6	0	4	7
CGACTAACATTACGATGG	STM14_0050@NonSense	CP001363	48499	+	17	10	21	25	11	13	16	10	8	17	9	10	6	7	17	14	8	24	8	13	19	25	15	4	14	13	30	14	3	4	8	4	8	17
CATCGAGTTACGTATCAA	STM14_0050@NonSense	CP001363	48538	+	0	2	0	0	0	0	0	0	0	0	0	0	0	0	0	0	0	0	0	0	0	0	0	0	0	0	0	0	0	0	0	0	0	0
ATCAGGTATACCCCGCAT	STM14_0050	CP001363	48751	-	19	15	24	27	12	16	13	28	13	11	9	9	15	17	26	16	25	11	6	17	18	29	20	10	19	19	23	18	20	9	17	7	4	26
CTCCCAACCGCGGGCTAG	STM14_0050@NonSense	CP001363	48997	+	5	3	6	9	13	8	11	8	2	6	9	7	3	9	10	13	15	5	4	12	8	10	3	12	6	4	4	3	9	3	7	3	4	4
AATGCTCCACAATCGGCA	STM14_0050	CP001363	49183	-	17	10	33	21	16	12	8	20	7	13	14	21	15	11	14	21	21	13	20	10	17	13	7	3	18	25	26	18	12	11	6	4	3	7
TCAGCGCACAGCTACATC	STM14_0050	CP001363	49268	-	0	0	0	0	0	0	0	0	0	0	0	0	0	0	0	0	0	0	0	0	0	0	0	0	0	0	1	0	0	0	0	0	0	0
TCACATCAGCCGGTCGCT	STM14_0050	CP001363	49284	-	11	9	45	44	33	34	21	28	23	23	27	35	17	18	55	29	56	18	16	11	52	27	28	16	23	20	33	11	13	10	18	10	21	17
TGCTCTCCTACACACACG	STM14_0050	CP001363	49324	-	36	10	37	36	27	34	30	36	13	20	25	18	29	27	29	30	29	18	7	25	33	32	16	9	24	24	29	15	22	9	33	14	20	13
CCCGCTTTAGCCCCCAAC	STM14_0050@NonSense	CP001363	49503	+	25	7	23	19	18	21	3	9	5	12	7	15	7	26	8	15	14	10	6	12	25	15	15	11	10	14	18	7	8	1	15	3	11	2
CAGAATCGTACACGGCGT	STM14_0050	CP001363	49640	-	26	10	27	26	18	13	12	14	21	20	12	16	13	15	25	20	19	22	10	15	28	26	9	10	8	9	34	12	1	7	9	14	10	16
TTGTAGATCTACGAACGA	STM14_0050@NonSense	CP001363	49948	+	0	0	0	0	0	0	0	1	0	0	0	0	0	0	0	0	0	0	0	0	0	0	0	0	0	0	0	0	0	0	0	0	0	0
ATAGGGACTGTGCTTGCC	STM14_0050@NonSense	CP001363	50141	+	0	0	0	0	0	0	0	0	0	0	0	0	0	0	0	0	0	0	0	0	0	0	0	0	0	0	1	0	0	0	0	0	0	0
TCGTGCGTCCCTGCTCGT	STM14_0050	CP001363	50221	-	7	6	14	9	12	9	5	8	5	3	5	6	15	8	12	3	11	8	2	8	6	6	1	2	2	9	10	7	2	1	2	3	5	15
TTCTATTGGACAAGGTTA	STM14_0050@NonSense	CP001363	50286	+	29	20	43	43	18	35	30	31	16	29	13	36	20	20	45	37	49	20	9	25	47	35	25	8	18	23	29	22	11	6	26	17	17	24
TCCATTATCGTCCCCCAG	STM14_0050@NonSense	CP001363	50308	+	13	2	15	18	10	23	3	9	5	2	8	14	10	11	9	3	29	14	5	11	15	15	10	13	8	10	10	4	8	11	11	3	2	13
TACCCGCGCCAGCATACA	STM14_0050@NonSense	CP001363	50313	+	0	0	0	0	0	0	0	0	0	0	0	0	0	0	0	0	0	0	0	0	0	0	0	0	0	0	1	0	0	0	0	0	0	0
TACCCGCGCCAGCCTACA	STM14_0050@NonSense	CP001363	50313	+	32	23	53	59	38	38	24	37	8	34	27	37	37	34	45	32	46	20	26	29	60	47	32	18	24	26	24	20	10	25	23	19	6	17
TCGTCGTATCCAGGATAC	STM14_0051	CP001363	50601	-	31	12	36	44	31	30	20	33	23	31	25	24	36	23	34	32	42	13	29	27	43	37	26	4	29	18	38	39	25	15	12	12	19	29
AATTAAAAACAGCTAGAT	STM14_0051@NonSense	CP001363	50610	+	0	0	0	0	0	0	0	0	0	0	0	0	0	0	0	0	0	0	0	0	0	0	0	0	0	0	1	0	0	0	0	0	0	0
CCGGAGCCTTCCCCAATA	STM14_0051@NonSense	CP001363	50658	+	7	4	13	8	6	4	3	4	1	8	7	3	9	8	16	11	12	7	3	3	9	10	5	2	3	10	3	3	0	8	5	7	6	3
GGGGTGTGGAAATTAAAC	STM14_0051	CP001363	50728	-	8	2	8	14	11	11	10	5	6	3	15	8	9	5	8	0	5	7	7	1	7	5	6	6	2	5	7	3	2	5	5	0	1	5
ACGGTTACAACGCCCTTA	STM14_0051	CP001363	50807	-	0	1	8	0	0	0	0	2	0	0	0	0	0	0	0	0	0	0	0	0	2	0	0	0	0	0	0	0	0	0	0	0	0	0
CGACAGCTCGGACCTTAG	STM14_0051	CP001363	51058	-	12	5	16	6	13	4	7	7	5	8	9	10	2	6	4	6	12	11	3	2	17	18	2	3	15	0	3	1	1	4	9	0	2	6
TACGCTCGCAGCCTTATG	STM14_0051	CP001363	51058	-	16	4	9	17	1	4	2	12	4	7	8	5	3	3	9	10	8	1	4	5	10	7	5	4	4	4	16	7	4	8	3	0	0	3
GCCAAGCCATTAAACCTT	STM14_0051	CP001363	51094	-	0	1	0	0	0	0	0	0	0	0	0	0	0	0	0	0	0	0	0	0	0	0	0	0	0	0	0	0	0	0	0	0	0	0
GAAAAAGCTCCAATGAGA	STM14_0051	CP001363	51119	-	28	22	46	81	32	51	23	24	31	20	20	20	24	34	41	39	56	28	16	27	36	43	20	19	19	20	37	32	14	15	19	36	13	32
GCGGCTGGAGTTGATTCT	STM14_0051@NonSense	CP001363	51143	+	2	2	11	10	6	3	0	0	3	3	2	5	2	3	10	0	2	4	3	4	8	4	2	7	6	4	2	7	0	2	2	0	10	5
AAATTGCCTAAACTCGGC	STM14_0051	CP001363	51203	-	21	3	19	30	12	27	14	13	10	7	13	13	7	9	14	14	17	27	11	21	12	15	8	7	25	16	21	14	15	6	13	11	9	5
ACCGGTTCTAGCTAAGTA	STM14_0051@NonSense	CP001363	51218	+	1	0	0	2	0	1	0	3	0	0	0	2	0	0	0	1	1	1	0	0	0	0	1	0	0	1	1	0	0	0	0	0	0	0
GCAAGTTCTATTGAGCAC	STM14_0051	CP001363	51224	-	29	8	31	51	33	26	19	21	5	14	18	24	16	14	29	21	23	24	16	13	23	18	9	8	16	13	25	13	5	7	7	3	10	10
CCGCATAGGATCACTCTC	STM14_0051@NonSense	CP001363	51291	+	0	1	0	0	0	0	0	0	0	0	0	0	0	0	0	0	0	0	0	0	0	0	0	0	0	0	0	0	0	0	0	0	0	0
CGGCTCTAACAAACTATC	STM14_0051	CP001363	51374	-	21	8	19	18	5	13	16	8	3	6	10	6	6	7	8	5	9	13	6	6	15	5	5	5	13	4	5	6	2	2	4	5	4	6
CTGAAAGTAGAGAAATTA	STM14_0051@NonSense	CP001363	51397	+	2	2	2	2	2	0	0	2	0	0	0	4	0	0	4	2	0	1	3	0	3	1	1	1	2	4	1	0	0	0	0	1	0	2
CAATCTAGCCGAACCACG	STM14_0051	CP001363	51403	-	8	5	12	16	4	5	4	3	8	4	6	8	3	3	3	3	4	10	0	2	3	4	1	3	10	2	1	3	6	1	2	2	4	1
CGGAATCCTGCCCGCCTC	STM14_0051	CP001363	51403	-	4	1	3	10	8	8	2	1	1	2	8	7	4	4	2	1	4	3	0	11	3	0	1	4	1	3	4	2	7	4	9	0	0	2
CTATAAGGCGTAATTCAC	STM14_0051	CP001363	51403	-	23	5	16	42	14	15	6	13	9	13	13	15	9	13	16	10	26	23	12	17	11	6	16	5	14	10	16	9	4	7	14	5	3	11
AAGCTATACGACCACGTT	STM14_0051@NonSense	CP001363	51443	+	35	17	22	32	13	16	6	15	8	12	12	18	13	9	22	10	19	12	4	11	16	10	11	5	16	16	19	6	5	7	20	14	7	20
TCTCTCTTCCCAGACCAG	STM14_0051@NonSense	CP001363	51478	+	13	9	24	20	18	17	4	11	8	15	12	17	14	9	18	11	19	12	5	3	18	8	13	12	4	7	7	10	5	4	6	13	9	11
CTAAGATCAGAGGGACCA	STM14_0051@NonSense	CP001363	51486	+	4	3	2	2	5	2	3	0	1	5	4	1	0	1	4	3	10	0	3	0	0	0	1	1	1	1	1	2	2	1	1	0	0	2
GACTGTGAATCAATAAGA	STM14_0051@NonSense	CP001363	51486	+	0	0	0	0	0	0	1	0	0	0	0	0	0	0	0	0	0	0	0	0	0	0	0	0	0	0	0	0	0	0	0	0	0	0
TACATTCGGGTTTTTCAG	STM14_0051	CP001363	51494	-	1	0	1	1	1	0	0	0	0	0	0	0	0	0	0	0	0	0	0	0	0	0	2	0	0	0	0	0	0	0	0	0	0	0
TCCGGTAGAATATCACCT	STM14_0051@NonSense	CP001363	51511	+	5	2	8	12	9	12	4	2	5	7	7	3	6	6	5	6	4	12	4	6	6	4	7	0	4	7	4	0	0	1	7	1	2	7
AACTCACAGAACAGGAAA	STM14_0051	CP001363	51597	-	1	2	5	7	0	9	1	1	1	4	1	3	0	3	7	3	5	1	0	1	4	2	0	0	3	2	2	0	0	0	2	0	0	1
ACACTCGGCCCCAACGAG	STM14_0051@NonSense	CP001363	51602	+	18	11	28	23	19	25	15	18	2	13	11	8	11	9	19	23	20	23	8	16	12	19	16	8	19	22	14	14	1	4	17	12	8	9
TGAAAACGCGCAGTTATA	STM14_0051	CP001363	51631	-	0	0	0	2	0	0	0	0	0	0	0	1	1	0	0	0	1	0	0	0	0	0	0	0	0	0	0	0	0	0	0	0	0	0
CCAATCCCACAACACCAG	STM14_0051	CP001363	51662	-	0	0	0	0	0	0	0	0	0	0	0	0	0	0	0	0	1	0	0	0	0	0	0	0	0	0	0	0	0	0	0	0	0	0
AATTCCCACCCTCTAGCA	STM14_0051	CP001363	51726	-	0	1	0	0	0	0	0	0	0	0	0	0	0	0	0	0	0	0	0	0	0	0	0	0	0	0	0	0	0	0	0	0	0	0
CATCCCGCCCAGTTACAT	STM14_0051	CP001363	51728	-	10	7	10	12	4	6	11	13	9	4	12	6	7	4	15	9	18	4	6	7	6	3	5	3	13	10	14	7	0	2	0	3	5	7
GAGTGACGGTAGGCCAAC	STM14_0051	CP001363	51728	-	29	8	43	40	28	34	12	21	11	18	22	12	26	17	31	30	34	17	16	11	39	30	21	12	24	24	23	17	9	10	14	11	11	23
TTACGAAGCCGCGCTCCC	STM14_0051	CP001363	51783	-	12	5	16	16	8	20	8	8	2	13	15	11	8	8	14	19	17	16	3	13	16	18	11	10	12	7	9	7	6	2	15	11	2	3
TCCCCCTCGCGCGGCTTC	STM14_0051	CP001363	51795	-	1	0	0	4	3	3	0	1	1	1	0	2	8	3	4	1	1	2	0	0	3	1	1	0	0	7	2	4	1	1	0	1	3	0
GCGGTCGAAAGTCGACCC	Intergen_0043@-	CP001363	51835	-	0	0	0	0	0	0	1	0	0	0	0	0	0	0	0	0	0	0	0	0	0	0	0	0	0	0	0	0	0	0	0	0	0	0
ATTGAAGTATTACACCTT	STM14_0051.P	CP001363	52036	+	0	0	0	0	0	0	0	0	0	0	0	0	0	0	0	0	0	0	0	0	0	0	0	0	0	0	0	0	0	1	0	0	0	0
CTCAAAAGCTATAGGCAA	STM14_0051.P	CP001363	52130	+	0	0	0	0	0	0	1	0	0	0	0	0	0	0	0	0	0	0	0	0	0	0	0	0	0	0	0	0	0	0	0	0	0	0
TCGTGCAAGTCCCCTTCG	STM14_0051.P	CP001363	52130	+	51	38	75	57	52	61	37	47	34	33	25	40	52	32	85	61	60	49	32	54	63	45	34	20	35	50	60	38	30	21	36	16	24	29
CGAGGCTACTCCATCCAT	STM14_0051.P	CP001363	52166	+	36	23	52	41	28	19	18	27	19	27	16	25	26	20	41	20	43	41	11	23	29	43	18	15	27	25	38	20	28	10	15	13	15	21
ACTGCTTGTTATGACAGT	STM14_0051.P	CP001363	52182	+	0	0	1	0	0	0	0	0	0	0	0	0	0	0	0	0	0	0	0	0	0	0	0	0	0	0	0	0	0	0	0	0	0	0
ACGCTTGCACGCACCAAT	STM14_0053@NonSense	CP001363	52842	-	4	2	16	17	12	1	6	9	7	5	6	4	1	12	5	7	8	8	5	2	5	4	1	4	4	3	3	1	1	0	0	0	1	2
GCAGCATAGTGGTCCCTT	STM14_0053@NonSense	CP001363	52842	-	62	38	80	61	46	60	26	45	36	31	15	28	34	31	55	51	46	25	24	27	40	36	33	15	36	38	40	10	21	6	21	13	13	14
CGCGACTAAAATCTAGTG	STM14_0058	CP001363	57346	+	2	1	1	12	6	1	1	0	1	4	1	2	1	6	1	0	2	3	2	1	0	3	4	1	5	4	0	0	1	1	0	1	1	2
CAGCGCTAGGGGCCGCAG	STM14_0058@NonSense	CP001363	57369	-	18	10	51	34	30	27	18	10	13	17	19	10	17	19	20	14	16	28	13	20	13	24	15	13	19	19	23	12	13	11	22	7	12	8
CTCTCCCACCATATGGCG	STM14_0058@NonSense	CP001363	57491	-	33	12	15	33	17	19	13	10	13	7	16	11	7	19	14	16	33	26	10	12	29	29	5	8	11	19	34	7	9	11	20	10	16	6
GTGTGTACATAGTGCTCG	STM14_0058@NonSense	CP001363	57728	-	0	0	0	0	0	0	0	1	0	0	0	0	0	0	0	0	0	0	0	0	0	0	0	0	0	0	0	0	0	0	0	0	0	0
TAGAATCTCGAGCAATAA	STM14_0059	CP001363	58714	+	13	9	11	21	10	12	6	11	13	2	14	7	13	6	3	3	7	4	2	3	14	10	5	4	9	9	9	13	4	4	11	6	4	9
TAGTACAGTAGGGCCAGC	STM14_0060@NonSense	CP001363	59088	-	25	10	43	29	26	31	14	26	18	18	24	16	11	17	37	31	24	26	21	9	34	23	24	11	11	16	26	14	13	16	20	15	4	20
AAACGAACCGACGGCAAT	STM14_0060@NonSense	CP001363	59156	-	54	43	71	76	79	54	40	51	42	42	42	40	46	48	78	59	82	57	43	48	61	56	32	39	38	50	78	50	21	20	50	25	28	32
AGCAGCACTAGTTAATGC	STM14_0060	CP001363	59179	+	34	25	31	41	29	33	10	32	27	19	14	28	35	20	38	36	48	18	11	15	32	32	31	11	20	30	30	16	30	18	58	22	16	46
GCGCGCAGATGTGCTACT	STM14_0060@NonSense	CP001363	59321	-	14	9	16	8	11	15	11	13	7	6	10	10	16	8	14	10	24	10	6	8	22	22	5	9	13	8	18	20	7	5	9	2	6	8
TCCTTCTGGTTTGCATAG	STM14_0060	CP001363	59372	+	52	27	61	66	49	60	38	38	28	20	21	33	38	47	45	40	48	35	27	32	55	34	29	28	32	51	41	35	16	14	35	16	26	33
TTTAACCAGCTTCACCCG	STM14_0060@NonSense	CP001363	59622	-	37	17	37	59	39	48	33	28	26	15	25	33	37	44	38	54	54	34	15	39	46	25	30	15	26	36	62	33	8	23	25	21	18	26
CGCTCCCCAGAACGCGGC	STM14_0060	CP001363	59667	+	0	0	0	0	0	0	0	1	0	0	0	0	0	0	0	0	0	0	0	0	0	0	0	0	0	0	0	0	0	0	0	0	0	0
ACGAACTAATGTAGCCGG	STM14_0060	CP001363	60066	+	0	0	0	0	0	0	0	0	0	0	0	0	0	0	0	0	0	0	0	0	0	0	0	0	0	0	1	0	0	0	0	0	0	0
GGACGCCGCTGACCACTA	STM14_0060@NonSense	CP001363	60109	-	0	0	0	0	0	0	0	0	0	0	0	0	0	0	0	0	0	0	0	0	0	1	0	0	0	0	0	0	0	0	0	0	0	0
GGATTGACCATGTGCCAC	Intergen_0050@+	CP001363	60153	+	30	38	78	99	69	57	49	69	38	33	62	53	47	39	79	44	71	49	22	28	60	71	48	35	40	62	80	34	21	26	43	23	33	34
ATACGTTTTCCGGATAGC	STM14_0061	CP001363	60510	+	0	1	3	13	6	5	0	3	4	0	4	0	4	2	0	5	1	2	3	2	7	0	2	2	3	2	2	5	0	0	6	1	1	0
GATCGACATTGTCCCCAT	STM14_0061	CP001363	60510	+	39	24	53	65	43	42	26	35	26	18	34	29	42	36	46	26	44	30	24	34	55	44	29	12	33	32	31	41	16	11	53	19	17	13
CCCCGCATCCCACAGGAG	STM14_0061@NonSense	CP001363	60666	-	72	30	110	66	47	47	59	41	16	39	33	38	64	45	62	62	69	61	35	42	82	38	41	20	51	63	67	62	16	35	29	14	37	38
AACCCAGTGTATAATCAT	STM14_0061	CP001363	60695	+	12	3	19	28	18	13	8	11	8	19	6	10	16	12	24	16	19	20	1	11	21	13	15	2	11	17	23	8	12	4	11	5	6	7
GGACGCACGTACACTTTT	STM14_0061	CP001363	60716	+	17	3	21	13	22	21	11	8	3	19	16	16	13	8	22	13	13	11	5	8	16	8	5	7	16	13	15	9	11	9	19	10	9	7
TGCTTTCCGCTATCATAG	STM14_0061	CP001363	60718	+	39	12	35	25	25	42	22	25	17	21	11	29	15	32	25	13	41	23	11	20	19	36	14	11	16	15	23	15	7	4	10	7	15	9
ATCCGTTATCTTCATCAC	STM14_0061@NonSense	CP001363	60828	-	0	1	1	1	1	0	0	1	1	0	1	0	0	0	0	1	1	0	0	0	0	0	0	0	0	0	1	0	0	0	0	0	0	0
AACCCTTAAACCCATCTA	STM14_0061	CP001363	60844	+	1	1	3	2	2	0	0	2	2	0	2	0	0	1	5	1	1	0	0	0	2	0	3	1	0	1	1	0	0	2	0	4	3	0
TCAATGACTTATCGCACT	STM14_0061	CP001363	60870	+	27	15	36	49	36	32	23	24	20	37	30	22	21	23	41	28	40	27	13	16	23	18	20	25	17	33	42	19	14	16	13	19	9	15
TGACCTGTGGCCACCACC	STM14_0061@NonSense	CP001363	60872	-	35	17	69	44	51	43	38	33	22	34	31	36	34	27	46	45	55	29	18	26	47	37	21	21	43	24	60	33	18	18	33	11	10	27
GCGCAAACCAATCAACCC	STM14_0061	CP001363	60971	+	32	43	34	43	53	45	26	29	34	27	19	36	33	31	43	37	35	38	10	24	44	30	20	8	23	36	28	29	15	15	11	13	12	20
AACATAACTCAATCCCCC	STM14_0061	CP001363	61024	+	27	14	38	20	23	20	8	18	5	15	9	5	11	5	11	7	8	10	2	3	8	6	14	5	2	7	3	2	0	2	1	5	9	4
CGCCACTACAAGGCCTAC	STM14_0061@NonSense	CP001363	61051	-	0	1	0	0	0	0	0	0	0	0	0	0	0	0	0	0	0	0	0	0	0	0	0	0	0	0	0	0	0	0	0	0	0	0
CTTCCGATATTTCCCCCC	STM14_0061@NonSense	CP001363	61066	-	40	21	45	44	15	35	29	15	30	18	22	18	19	15	31	21	42	24	24	34	33	34	40	16	24	32	32	29	17	12	14	11	12	28
AAGACCCCACTCAGATTA	STM14_0062@NonSense	CP001363	61124	+	14	17	45	43	18	28	24	18	18	18	21	27	36	26	36	26	56	24	23	25	26	22	20	9	21	21	32	25	10	17	27	15	8	31
AAGGCCCCACTCAGATTA	STM14_0062@NonSense	CP001363	61124	+	0	0	0	0	0	0	0	0	0	0	0	0	0	0	0	0	0	0	0	0	0	0	0	0	0	0	1	0	0	0	0	0	0	0
GACACCTTCAAGAGTACC	STM14_0062@NonSense	CP001363	61197	+	3	0	2	1	0	1	2	4	3	0	4	1	0	1	1	0	0	1	3	4	0	0	1	0	0	4	2	0	2	0	3	0	3	0
CAAAATAGACGGACACAG	STM14_0062@NonSense	CP001363	61253	+	48	35	44	55	42	34	36	24	19	36	21	31	32	36	33	30	42	31	24	18	47	31	30	14	23	32	27	22	16	14	12	18	26	16
GCAGAAGAAGAACCAGAG	STM14_0062@NonSense	CP001363	61254	+	16	19	24	29	18	24	13	21	9	7	7	19	14	13	27	28	27	21	13	13	27	34	20	11	13	24	36	17	9	13	16	2	6	25
CGTGATGTAGCCCGGACA	STM14_0062@NonSense	CP001363	61399	+	0	0	0	0	0	0	0	0	0	0	0	0	1	0	0	0	0	0	1	0	0	0	0	0	0	0	0	0	0	0	0	0	0	0
CGTGCTGTAGCCCGGACA	STM14_0062@NonSense	CP001363	61399	+	35	25	51	51	43	50	25	35	21	49	31	30	38	25	37	27	44	20	28	34	51	24	19	17	25	43	50	18	11	15	26	2	14	17
GTGTGGACACACGATCGC	STM14_0062	CP001363	61412	-	0	0	1	0	0	0	0	0	0	0	1	0	0	0	0	0	0	0	0	0	0	0	0	0	0	0	0	0	0	0	0	0	0	0
AACATGTAATTTAAGGCG	STM14_0062@NonSense	CP001363	61421	+	4	2	9	9	6	8	1	2	2	2	6	6	4	3	7	3	11	0	9	2	7	10	4	2	2	7	10	7	5	1	6	2	2	2
GCACAACCCTCCCACACA	STM14_0062	CP001363	61436	-	32	18	53	45	26	21	16	20	15	22	18	21	11	27	28	34	36	19	15	31	33	27	17	10	24	10	21	15	5	10	14	13	7	25
ATGCACCACATACCCGCG	STM14_0062	CP001363	61470	-	21	12	38	31	24	31	16	24	13	24	18	22	20	25	38	26	38	25	13	16	27	19	21	11	11	20	38	15	20	2	12	4	17	13
CTCACCCTCACCCCGAAC	STM14_0062	CP001363	61503	-	16	20	17	23	15	11	22	15	8	6	13	25	19	18	13	19	10	12	11	10	27	26	26	11	12	22	25	11	18	4	19	5	3	16
TATCAAATCCCAGCGCTC	STM14_0062	CP001363	61520	-	8	9	15	15	11	11	7	13	5	11	9	10	8	6	11	11	15	13	6	5	10	13	16	7	5	12	11	2	4	4	3	6	4	7
ACCAACCGCTTTTTACGC	STM14_0062@NonSense	CP001363	61527	+	61	27	61	51	35	48	31	32	22	22	22	35	24	28	28	27	33	23	19	28	37	38	43	22	29	34	25	15	24	12	23	8	24	30
TCCACGCCCACCCGCCCC	STM14_0062@NonSense	CP001363	61572	+	20	13	28	24	39	38	19	25	18	35	18	15	32	25	29	28	27	21	16	17	44	46	19	8	21	28	34	16	6	9	35	10	17	25
GTTAGACTACAAGCCCGT	STM14_0062@NonSense	CP001363	61634	+	11	16	23	22	20	19	18	11	7	10	8	11	7	10	28	13	26	16	4	10	18	10	14	7	12	18	21	17	7	10	10	4	7	18
CCATCCAGGCTACCTCGA	STM14_0062@NonSense	CP001363	61671	+	34	21	19	44	26	25	17	25	21	13	16	19	25	21	22	28	30	19	12	19	38	29	13	10	22	25	25	14	6	10	20	20	13	15
ATCGTGGAACAGATACCT	STM14_0062@NonSense	CP001363	61733	+	7	5	16	12	14	8	7	3	11	6	11	4	7	6	7	8	7	10	6	10	9	6	3	2	15	12	8	0	1	1	9	5	5	0
CGCCAATTGACCTGCCGG	STM14_0062@NonSense	CP001363	61749	+	25	19	21	36	37	24	17	19	21	14	16	20	13	23	48	25	38	14	5	14	21	13	15	10	28	18	18	8	24	7	4	10	9	18
AGGTCAAAAGTTACAAGG	STM14_0062@NonSense	CP001363	61777	+	0	0	0	0	1	0	0	0	0	0	0	0	0	0	0	0	0	0	0	2	0	0	0	0	0	0	0	0	0	0	0	0	0	0
CCCCGGGTACCCCTTACG	STM14_0062@NonSense	CP001363	61782	+	9	3	7	9	7	13	3	6	2	4	5	12	4	6	13	8	10	5	4	2	6	9	6	6	5	6	9	3	4	1	2	4	1	5
GTTGCAGCCAATATGACA	STM14_0062	CP001363	61784	-	0	0	0	0	0	0	1	1	0	0	0	0	0	0	0	0	0	0	0	0	0	0	0	0	0	0	0	0	0	0	0	0	0	0
CCCGCAGTACTTAAACTA	STM14_0063.J@NonSense	CP001363	61813	+	12	7	14	23	14	10	14	16	7	15	7	13	11	7	14	20	24	11	4	7	14	10	17	6	3	13	16	8	4	7	8	7	4	16
CACCAGCTGCAAAGCCCC	STM14_0063.J@NonSense	CP001363	61870	+	31	22	45	49	28	36	26	28	15	42	18	23	20	18	32	22	36	40	18	29	38	54	18	18	33	30	30	8	13	10	25	13	12	25
TACCACTTCCCTGCTACC	STM14_0063.J	CP001363	61878	-	0	1	0	0	0	0	0	0	0	0	0	0	0	0	0	0	0	0	0	0	0	0	0	0	0	0	0	0	0	0	0	0	0	0
TTGATCTTAGGGCCATTG	STM14_0063.J	CP001363	61893	-	0	0	0	0	0	0	1	0	0	0	0	0	0	0	0	0	0	0	0	0	0	0	0	0	0	0	0	0	0	0	0	0	0	0
TCGTGTACCGGCCATGTT	STM14_0063.J	CP001363	61898	-	0	0	0	0	0	0	0	0	0	0	0	0	0	0	0	0	0	0	0	0	0	1	0	0	0	0	0	0	0	0	0	0	0	0
ACGAAAGCGAGTCAATAC	STM14_0063.J	CP001363	61937	-	0	0	0	0	0	0	0	1	0	0	0	0	0	0	0	0	0	0	0	0	0	0	0	0	0	0	0	0	0	0	0	0	0	0
TACAGACCCACCTGACTC	STM14_0063.J	CP001363	61947	-	35	7	35	35	30	22	17	18	21	14	18	11	16	19	28	23	35	33	11	22	37	12	11	9	29	24	27	35	18	14	31	10	17	16
CCGTCTACCTAGGGGCCC	STM14_0063.J@NonSense	CP001363	62082	+	0	0	0	0	0	0	0	0	0	0	0	0	0	0	0	0	0	0	0	0	0	0	0	0	0	0	1	0	0	0	0	0	0	0
AACCGTAAGTCCCCTATC	STM14_0063.J@NonSense	CP001363	62183	+	4	1	1	4	5	6	12	4	4	1	3	1	6	0	7	0	8	4	1	9	9	11	1	4	7	2	0	4	0	0	4	5	1	2
AGCCCCTGAATACCCCCG	STM14_0063.J@NonSense	CP001363	62335	+	0	0	0	0	0	0	0	0	0	0	0	0	0	0	0	0	0	0	0	0	1	0	0	0	0	0	0	0	0	0	0	0	0	0
TAAACGTTCTGCAACTGG	STM14_0063.J@NonSense	CP001363	62335	+	9	2	17	9	7	4	7	4	11	8	6	10	22	16	15	6	8	12	5	9	11	18	4	2	16	13	17	3	22	4	3	1	5	5
ACGGCCCCTGTCGAGACG	STM14_0063.J@NonSense	CP001363	62360	+	0	0	2	0	1	1	0	0	0	1	0	0	1	2	0	4	0	0	0	0	0	0	2	0	0	5	1	0	0	0	0	5	0	0
CAGATCAATATCCGTAGT	STM14_0063.J@NonSense	CP001363	62389	+	24	25	33	40	21	20	18	26	23	19	18	20	22	11	15	29	33	17	16	11	29	20	23	16	10	22	23	14	10	6	23	4	8	6
TCCCACTCCGATCTCCCC	STM14_0063.J@NonSense	CP001363	62534	+	31	26	35	31	36	29	32	22	16	21	28	21	20	25	40	34	54	18	21	15	33	39	22	15	39	15	27	16	7	8	20	13	16	19
CACTTCCCACATGCTTGG	STM14_0063.J	CP001363	62617	-	2	1	0	0	0	2	2	3	1	0	0	0	0	0	1	0	0	0	2	1	0	0	0	0	0	1	7	0	0	0	0	3	0	0
CCCCGACAATCCCCTTTT	STM14_0063.J@NonSense	CP001363	62651	+	23	6	14	13	16	17	4	13	3	15	10	11	12	19	11	12	20	7	14	14	15	12	10	3	5	8	11	4	5	13	20	2	12	15
CTACCACAACTCTACGGA	STM14_0063.J	CP001363	62726	-	41	26	61	55	38	41	30	33	17	28	38	34	38	35	67	43	51	16	27	24	54	42	34	23	27	42	46	37	35	14	39	29	11	21
AAGAGCCTAAGACTGCTT	STM14_0063.J@NonSense	CP001363	62785	+	34	26	31	44	28	44	27	17	18	25	14	18	19	19	35	24	22	20	19	17	29	45	24	7	32	29	40	19	12	18	12	13	20	24
CAAGTTCTACCTGCCCCA	STM14_0063.J	CP001363	62788	-	48	38	56	84	54	39	35	41	43	27	30	40	44	41	45	38	57	46	28	44	71	68	36	15	32	53	52	29	19	13	36	22	20	31
ACCGCTTTACCCGCCGCA	STM14_0063.J@NonSense	CP001363	62801	+	38	14	33	37	17	29	11	29	19	37	21	21	18	20	28	45	33	28	11	28	43	30	19	6	25	17	23	19	22	19	15	16	9	10
CCCCGTCTCCTTTCCCCC	STM14_0063.J@NonSense	CP001363	62830	+	30	24	49	49	43	33	32	37	30	36	25	22	36	39	60	48	43	40	13	33	47	45	22	14	51	34	53	34	18	23	24	21	27	25
TTTACCCCTTAACTCCAC	STM14_0063.J	CP001363	62830	-	23	17	37	26	31	30	16	14	13	13	9	21	26	21	18	18	30	18	7	18	27	30	13	10	22	24	22	18	9	7	11	12	7	15
TACCGCCGCCTTGCCCCT	STM14_0063.J	CP001363	62838	-	12	16	27	19	17	11	19	15	7	8	13	13	8	9	20	15	11	10	10	8	42	20	11	10	21	19	21	14	5	6	13	11	17	15
CCAGACCTAAACCAAAAA	STM14_0063.J@NonSense	CP001363	62840	+	11	16	39	21	22	17	19	15	8	12	5	14	8	10	14	18	21	17	6	11	21	25	8	10	9	17	17	17	5	7	7	9	6	12
ACCTACAACGTGCCGAAT	STM14_0063.J@NonSense	CP001363	62899	+	0	0	0	0	0	0	0	1	0	0	0	0	0	0	0	0	0	0	0	0	0	0	0	0	0	0	0	0	0	0	0	0	0	0
CAATGGGAATGACATTGT	STM14_0063.J	CP001363	62923	-	2	7	21	35	9	10	12	20	6	10	11	8	7	12	11	15	19	18	4	17	15	16	8	4	7	22	16	12	3	6	6	4	3	7
CCTCAGTGTTAAAGGCCC	STM14_0063.J@NonSense	CP001363	62945	+	6	5	0	4	2	0	0	1	4	5	9	5	2	1	11	1	1	6	0	4	4	4	1	1	4	1	3	5	1	4	0	2	0	2
GTGCCGTGACCCGTTCGC	STM14_0063.J	CP001363	63022	-	22	6	30	28	19	35	21	7	12	20	12	12	7	15	25	19	26	15	10	11	15	28	13	10	8	22	21	12	27	5	13	2	9	16
TGTAAAAACACCCCAGTG	STM14_0063.J	CP001363	63041	-	1	0	0	0	0	0	0	2	0	0	0	0	0	0	0	2	0	1	0	0	2	2	1	0	0	0	3	1	0	0	0	0	0	0
TTATCAAGCGTGCACTCT	STM14_0063.J	CP001363	63070	-	41	18	61	45	48	38	20	38	26	27	28	39	29	21	27	26	41	18	12	25	32	29	27	16	31	40	43	19	12	17	33	8	11	20
TCCCAACCCGCATTGCGG	STM14_0063.J@NonSense	CP001363	63091	+	25	27	25	31	15	10	8	20	12	19	16	20	23	17	19	17	33	16	7	17	24	7	20	7	18	22	23	16	11	3	12	10	12	11
TACGTCCCCACGGCCTCC	STM14_0063.J	CP001363	63098	-	8	19	32	53	24	32	13	18	20	18	24	19	16	27	30	14	42	18	11	19	48	19	17	9	15	10	18	17	20	3	18	15	9	26
ATCTCGCCGATCCCCCAG	STM14_0063.J@NonSense	CP001363	63130	+	8	6	14	21	5	5	11	13	5	5	1	4	14	11	12	8	10	5	0	1	16	6	11	3	6	7	11	6	19	0	8	5	4	8
GGACACCACTGAATCGGT	STM14_0063.J	CP001363	63133	-	15	3	22	17	16	7	10	7	8	18	12	21	6	9	21	17	15	18	9	12	14	12	9	4	22	10	20	14	8	10	4	2	5	12
AGTGGTCCGCCTCACCGC	STM14_0063.J	CP001363	63207	-	0	0	1	0	0	0	0	0	0	0	0	0	0	0	0	0	0	0	0	0	0	0	0	0	0	0	0	0	0	0	0	0	0	0
CCATTATAGCGGTCCAAG	STM14_0063.J	CP001363	63222	-	8	3	19	22	17	17	9	5	8	0	14	8	8	10	18	14	16	11	8	6	11	17	5	3	2	6	13	2	6	2	7	11	4	15
CGAGGGGTCGCACGACGG	STM14_0063.J@NonSense	CP001363	63266	+	37	20	56	62	39	44	33	39	27	25	33	45	19	30	47	35	67	38	24	25	53	42	23	14	27	51	54	29	32	13	50	15	11	34
GACTCGTTCGACCCTGTG	STM14_0063.J@NonSense	CP001363	63298	+	13	9	12	7	5	10	6	14	3	7	9	7	8	3	4	9	10	3	3	6	14	3	12	3	9	10	6	7	3	1	15	3	3	3
GATTTCCGAACAAGCCTA	STM14_0063.J@NonSense	CP001363	63310	+	1	5	13	17	9	5	12	6	10	0	4	13	17	8	17	9	14	12	4	2	7	14	11	4	5	7	8	9	3	2	1	10	3	4
CCCGCAACCTCCTCTGGA	STM14_0063.J	CP001363	63311	-	0	0	0	0	0	0	0	1	0	0	0	0	0	0	0	0	0	0	0	0	0	0	0	0	0	0	0	0	0	0	0	0	0	0
ACACGTCACCTACCCTAC	STM14_0063.J@NonSense	CP001363	63320	+	3	5	1	0	2	0	0	1	0	1	0	0	2	1	0	0	3	0	0	3	0	0	0	0	0	1	1	0	0	0	1	0	0	0
TGTAGATCGACCAAGGCC	STM14_0063.J@NonSense	CP001363	63343	+	28	13	36	42	22	19	16	14	28	16	16	11	14	23	20	26	35	18	4	12	23	19	17	12	19	25	17	11	11	6	29	3	6	15
GTTGCTATACAATATCCG	STM14_0063.J	CP001363	63358	-	38	9	54	77	47	41	26	21	25	35	22	25	26	25	35	47	43	28	21	19	42	39	19	26	22	38	42	15	34	14	31	20	21	24
ACGAGTTTATGACTCGAT	Intergen_0052@-	CP001363	63538	-	21	33	56	51	48	30	18	30	17	29	15	38	19	22	27	21	31	22	7	18	27	26	25	18	29	38	40	15	13	17	25	16	10	25
CTACAGACCCACCCTTCG	Intergen_0052@-	CP001363	63538	-	14	7	25	14	14	12	4	8	9	10	13	8	14	7	23	9	38	15	14	10	12	13	14	9	15	14	15	19	5	7	9	6	3	21
TCCAAATACCTAGGCAAC	STM14_0064	CP001363	63617	-	0	1	0	0	0	0	0	0	0	0	0	0	0	0	0	0	0	0	0	0	0	0	0	0	0	0	0	0	0	0	0	0	0	0
GCCATTTAACGAGTCATA	STM14_0064	CP001363	63849	-	8	11	15	18	20	13	7	14	16	7	17	15	15	3	17	17	16	8	5	11	16	10	12	1	7	12	19	5	3	3	7	11	9	12
TCCGCGAACCCCTATCCC	STM14_0064@NonSense	CP001363	63922	+	12	15	14	19	18	24	10	10	6	11	17	18	4	11	19	9	27	23	6	12	13	13	7	6	15	12	6	22	9	6	9	12	2	6
TGCCGACCTACCCCCTAG	STM14_0064	CP001363	63927	-	5	7	13	11	11	11	13	13	9	8	5	8	13	14	20	4	16	8	8	7	7	16	5	8	5	7	16	12	4	2	16	5	6	7
AACTAGAAATTTACCACG	STM14_0064	CP001363	64034	-	26	25	34	46	41	38	22	31	13	32	14	33	25	29	28	30	43	23	6	27	40	27	16	11	35	40	20	29	21	9	14	14	9	17
GTCATTAGCGACGATGCT	STM14_0064	CP001363	64084	-	0	0	0	0	0	0	0	0	0	0	0	0	0	0	0	0	0	0	0	0	0	0	0	0	0	0	1	0	0	0	0	0	0	0
TTACCGCAGTTATCGTCC	STM14_0064	CP001363	64169	-	18	20	34	20	27	16	25	19	12	11	18	30	26	23	43	15	56	21	9	19	47	20	25	17	30	40	20	21	11	14	28	17	16	21
CTCACGACCCGATTATAA	STM14_0064@NonSense	CP001363	64180	+	0	1	0	0	0	0	0	0	0	0	0	0	0	0	0	0	0	0	0	0	0	0	0	0	0	0	0	0	0	0	0	0	0	0
TTATCTCAAGTGACCTTC	STM14_0064	CP001363	64542	-	19	16	33	19	12	31	19	17	9	12	22	17	26	19	24	28	25	15	15	18	25	25	16	15	11	24	18	6	7	16	19	4	15	11
TTCCTGTATGACTGAACC	STM14_0064	CP001363	64760	-	6	1	2	5	2	9	7	7	1	5	2	10	4	10	4	4	7	8	2	7	11	12	0	4	3	8	9	4	1	0	5	0	2	2
TCCAATTCCGTACAGAAC	STM14_0064	CP001363	64816	-	4	6	12	13	9	13	4	12	1	3	9	4	6	9	9	6	6	6	5	7	4	5	10	4	11	7	20	4	3	3	4	1	1	1
ACCCGACAAGGTTCCGGG	STM14_0065@NonSense	CP001363	65093	+	57	42	105	90	59	71	55	56	51	60	38	58	47	46	112	103	82	62	43	58	103	94	56	27	59	76	105	73	37	46	48	46	34	52
TTAAACGGATGGAGCACA	STM14_0065	CP001363	65258	-	0	0	0	0	0	0	0	0	0	0	0	0	0	0	0	0	0	0	0	0	0	0	0	0	0	0	1	0	0	0	0	0	0	0
TATATCATAATCAGGGAT	STM14_0065	CP001363	65337	-	8	13	16	24	7	14	11	13	8	6	8	23	15	16	19	7	18	19	11	8	15	13	14	1	10	8	6	7	7	3	14	0	9	8
GTACCTTGGACCTTCCCC	STM14_0065	CP001363	65478	-	5	7	18	13	17	7	16	9	17	15	9	11	13	16	19	8	14	23	3	7	21	22	7	7	14	17	9	15	3	6	7	9	6	24
AATTCAAATAGACAATTC	STM14_0065@NonSense	CP001363	65483	+	0	0	0	1	5	1	0	2	1	4	1	2	0	0	0	0	0	1	0	0	1	6	2	0	0	0	0	0	0	0	0	0	0	0
ACTGGCCAACCAAACATT	STM14_0065@NonSense	CP001363	65638	+	7	17	23	19	16	28	19	12	13	19	3	20	14	24	31	32	23	24	8	7	21	20	7	7	7	19	20	17	6	6	14	4	18	16
GCAGCAACAAGTCAAATC	STM14_0065	CP001363	66289	-	51	24	48	48	42	35	35	35	31	20	22	27	39	28	51	33	49	50	18	14	50	45	24	17	46	41	49	28	26	6	26	20	20	24
CTCCAATATTTACGCGCC	STM14_0066	CP001363	66668	-	2	0	7	9	2	0	1	2	5	1	5	4	3	2	7	0	1	8	2	2	6	3	1	1	3	5	3	2	1	6	3	0	2	4
AATCGACAAGAAGCCCAC	Intergen_0055@-	CP001363	66950	-	33	11	42	46	35	27	12	11	12	19	13	25	31	19	25	27	30	17	20	13	38	17	23	9	17	16	33	24	12	4	26	10	6	8
GGCAGAGAACCAAACTGC	Intergen_0055@-	CP001363	67002	-	68	41	79	96	81	82	44	60	42	29	43	41	58	43	81	63	90	55	33	41	70	80	41	29	42	66	61	49	42	39	62	27	39	33
CGACTCCCTAGCCATAAT	STM14_0067	CP001363	67057	-	38	19	43	55	30	35	29	21	15	27	25	44	45	28	55	34	41	27	15	30	38	43	24	9	30	37	54	24	15	21	30	26	16	22
TCCTTGTACCCTGGCCGT	STM14_0067	CP001363	67239	-	17	19	42	46	35	40	21	32	18	33	21	30	20	27	38	32	67	35	21	20	41	37	23	6	27	44	47	18	11	18	24	16	25	26
TATCTGTATGTCCCGAAC	STM14_0067	CP001363	67261	-	2	1	4	4	7	1	2	5	3	2	2	1	0	3	5	2	7	7	1	0	2	3	5	0	2	2	4	1	1	3	1	0	2	4
AATACAACTAGACCCAGT	STM14_0067@NonSense	CP001363	67265	+	0	0	0	0	0	0	0	0	0	0	0	0	0	0	0	0	0	0	0	0	0	1	0	0	0	0	0	0	0	0	0	0	0	0
GTTGAGTCAAGTTAGTGC	STM14_0067@NonSense	CP001363	67321	+	28	18	41	45	23	24	28	26	25	25	17	27	17	17	26	33	20	31	8	16	33	26	32	7	27	28	23	20	7	20	14	9	9	15
CCCGTACACTGAAATCTC	STM14_0067@NonSense	CP001363	67357	+	26	30	54	63	48	34	31	36	20	31	31	36	41	31	49	37	61	38	34	39	53	49	26	15	42	49	63	31	16	16	22	20	14	45
CCCGGTCAAATTCTAACA	STM14_0067	CP001363	67390	-	16	8	33	26	11	28	13	20	17	21	9	10	13	21	32	12	27	22	4	20	24	31	7	7	17	28	27	12	4	3	10	6	13	20
CAAGCACAACCTCTAACG	STM14_0067@NonSense	CP001363	67735	+	21	11	44	28	31	27	15	16	14	23	15	14	12	20	21	20	31	11	9	9	30	27	11	11	27	21	6	14	11	10	6	5	25	7
CTGCAACCCCTGCCACTC	STM14_0067	CP001363	67880	-	8	4	12	16	16	9	10	6	11	14	17	21	12	15	12	18	16	22	4	8	10	17	10	7	10	11	18	10	3	5	4	10	3	8
CCCGCGCTTTGGTGACAC	STM14_0067@NonSense	CP001363	67957	+	0	1	0	0	0	0	0	0	0	0	0	0	0	0	0	0	0	0	0	0	0	0	0	0	0	0	0	0	0	0	0	0	0	0
CCTGCTCCTACACGCTTG	STM14_0067	CP001363	68254	-	2	5	2	2	0	0	1	2	5	2	0	2	5	2	1	0	1	2	0	1	0	1	1	2	2	1	1	0	0	1	1	0	0	6
TTCACTCCTCGTCTCAGC	STM14_0067	CP001363	68257	-	0	2	11	1	6	2	4	2	2	4	1	2	4	0	1	2	5	3	0	2	9	4	3	5	1	2	2	0	0	2	2	0	1	8
AATTAACTGAACCTTGGG	STM14_0067	CP001363	68259	-	0	0	0	0	0	0	0	1	0	0	0	0	0	0	0	0	0	0	0	0	0	0	0	0	0	0	0	0	0	0	0	0	0	0
CAACGCTAATCCCCCCGC	STM14_0067	CP001363	68259	-	4	2	10	15	13	9	20	8	5	2	5	7	6	4	6	4	12	2	3	4	10	4	4	0	8	3	5	2	3	2	1	0	7	3
CGAGGAGTCCAAAGTAGT	STM14_0067	CP001363	68259	-	33	22	29	34	27	28	23	29	25	20	14	20	16	16	22	24	49	20	16	23	20	28	14	16	33	36	41	20	8	14	14	17	13	29
CTTGAGAAGCTCGGACTC	STM14_0067	CP001363	68259	-	3	2	5	8	3	3	0	0	0	2	2	0	2	4	7	1	4	3	0	1	6	3	5	0	1	0	4	2	0	0	6	2	0	0
CTATCAGACCGTTGCATC	STM14_0067	CP001363	68385	-	0	1	0	0	0	0	0	0	0	0	0	0	0	0	0	0	0	0	0	0	0	0	0	0	0	0	0	0	0	0	0	0	0	0
CCCCAAGCGGTTATCGCA	Intergen_0056@-	CP001363	68474	-	3	0	2	4	0	2	1	0	0	0	3	1	0	0	0	1	1	0	2	0	4	0	0	0	2	1	1	2	1	0	0	0	0	1
CCACGCCTGGCCGACTTC	STM14_0068@NonSense	CP001363	68565	+	19	9	29	25	14	28	5	4	6	13	8	8	8	13	9	10	13	11	5	9	7	12	7	7	5	11	11	8	5	9	12	2	11	12
CACGCCCACCGAGCCGAC	STM14_0068@NonSense	CP001363	68596	+	0	0	3	0	1	1	1	1	0	1	1	1	0	0	0	1	1	2	0	0	1	1	1	1	0	0	2	1	2	2	6	0	1	4
ATCAGCGCTGACCTCTCA	STM14_0068	CP001363	68647	-	1	5	4	5	2	0	1	1	0	3	0	1	0	0	0	1	1	0	0	0	3	0	0	0	2	2	1	1	0	0	0	0	0	0
GAACCGCACCGACCCGTA	STM14_0069	CP001363	68685	+	19	26	18	20	22	23	6	24	20	10	9	16	10	15	30	18	19	13	9	22	19	9	2	9	8	21	17	8	13	4	7	21	5	18
GACACCTCCAGTCCTTGT	STM14_0069@NonSense	CP001363	68693	-	0	1	0	0	0	0	0	0	0	0	0	0	0	0	0	0	0	0	0	0	0	1	0	0	0	0	0	0	0	0	0	0	0	0
TTCCCTCAGCATCGTTAG	STM14_0069	CP001363	68726	+	27	12	25	28	17	13	16	10	4	10	12	8	15	3	14	8	14	9	7	8	14	10	12	7	4	11	4	4	4	7	7	4	2	3
GCCCCTGCCCTGTGAGCC	STM14_0069	CP001363	68866	+	63	31	77	77	66	63	43	54	50	44	35	51	48	56	68	35	85	37	39	31	70	49	41	28	50	44	64	44	26	23	37	28	30	56
GTGCAGTCACTCAAGACG	STM14_0069	CP001363	68920	+	16	11	25	20	11	14	7	9	2	10	14	8	15	14	16	11	19	9	9	5	28	14	12	7	11	11	20	11	1	7	14	3	16	2
ACACTAACTAGTCAACCT	STM14_0069@NonSense	CP001363	69183	-	3	0	7	5	3	1	8	8	0	2	1	1	7	0	0	2	7	6	1	0	6	2	4	0	3	4	2	1	1	4	3	0	2	1
TCTATGAACACTGAGCGA	STM14_0069	CP001363	69376	+	31	14	45	35	35	33	22	24	21	12	26	19	27	20	31	21	24	21	11	12	32	25	12	10	18	23	18	33	4	8	18	6	18	26
GCTTATGAGCCCCGAACA	STM14_0069	CP001363	69581	+	38	20	43	29	49	25	38	44	23	42	27	29	22	26	32	20	52	40	14	42	55	36	26	16	24	22	41	26	15	14	17	14	31	27
CACAGAACCAACTTCTCT	STM14_0069	CP001363	69680	+	0	0	0	0	0	0	0	0	1	1	1	0	0	0	0	1	1	0	0	0	0	0	0	0	0	1	0	0	0	0	1	0	0	0
GTACCCTCTCGACACATA	Intergen_0057@-	CP001363	69686	-	26	12	22	43	35	13	13	24	11	22	18	19	17	16	36	15	21	17	13	16	40	15	19	6	17	27	35	19	8	3	21	11	6	20
ATAACGACCCCCCAGTAC	STM14_0071	CP001363	70073	+	18	12	23	15	25	22	12	12	15	28	6	18	25	26	28	14	26	15	6	19	22	7	4	18	24	14	36	14	15	5	12	16	10	13
CAGCGGATCACCGGTTCC	STM14_0071	CP001363	70139	+	21	11	18	26	17	25	12	17	18	21	15	21	16	10	20	22	15	12	7	25	25	13	18	2	14	14	34	14	10	10	15	11	13	7
ACGGTCAACGCGTGTTAA	STM14_0071@NonSense	CP001363	70205	-	0	1	8	2	3	0	6	5	3	0	3	4	2	5	10	4	11	4	3	5	2	5	2	0	1	9	3	4	1	0	1	3	1	2
ACTGACACCAGGAATGCT	STM14_0071	CP001363	70512	+	50	24	72	62	33	42	31	43	19	32	21	32	40	20	58	29	54	31	20	32	45	33	33	16	39	30	55	35	9	16	30	27	27	36
TATGAGCTTCCACGCTAG	STM14_0071	CP001363	70618	+	42	26	74	77	70	60	40	66	50	36	51	65	46	43	79	54	67	58	31	38	86	52	45	24	47	72	59	36	29	38	37	23	23	28
TGTACAAAGCTAGGTGCA	STM14_0071@NonSense	CP001363	70633	-	14	9	15	11	20	15	5	6	4	11	7	20	6	15	10	19	17	11	2	11	17	24	8	3	16	15	17	11	4	8	9	7	10	16
ACCCAACAGATCCATCAT	STM14_0071	CP001363	70754	+	29	21	31	36	34	22	36	29	18	23	10	17	25	21	34	27	28	30	18	17	38	20	27	5	14	17	35	9	12	8	26	12	6	14
AACCGGGCAACGAGAATG	STM14_0071	CP001363	70798	+	28	14	30	33	23	39	26	20	13	20	14	23	21	23	25	34	31	15	9	19	35	19	15	8	20	30	39	14	19	3	41	8	2	7
TGCGCCTGGTCGTTGGCG	STM14_0072	CP001363	70929	+	10	17	47	29	18	28	13	27	11	16	13	25	22	25	42	30	46	16	21	13	29	32	22	10	36	30	47	26	9	10	23	10	16	16
GAGCCCCTTGCCCACGGT	STM14_0072	CP001363	70939	+	0	0	0	0	0	0	0	0	0	0	0	0	0	0	0	0	0	0	0	0	0	1	0	0	0	0	0	0	0	0	0	0	0	0
ACCGTGGCATTCAATGCT	STM14_0072	CP001363	71027	+	35	22	42	37	51	57	31	37	11	18	19	27	27	36	25	27	39	43	22	33	24	33	14	11	32	21	36	18	22	13	23	7	11	13
GAGTTGTAACCGCTTTGA	STM14_0072@NonSense	CP001363	71121	-	10	1	8	10	8	10	5	11	3	5	1	2	5	3	7	6	9	3	5	4	12	8	4	3	7	5	9	1	0	0	6	1	3	12
ATCGCTTCGAAAGCGCAT	STM14_0072@NonSense	CP001363	71374	-	0	0	0	0	0	0	1	1	0	0	0	0	0	0	0	0	0	0	0	0	0	0	0	0	0	0	0	0	0	0	0	0	0	0
TGTTCTCGCTACACTCAT	STM14_0072	CP001363	71438	+	53	28	48	65	45	36	29	35	22	42	19	25	40	24	41	30	41	40	17	35	67	45	19	16	42	54	68	20	19	28	21	19	15	21
GCCTCCTAGAGGCTGGCT	STM14_0072@NonSense	CP001363	71465	-	1	1	7	3	4	1	0	0	2	3	5	3	2	5	6	4	4	2	0	1	3	3	6	0	9	4	5	6	0	1	0	0	0	2
CCCGTACGCCCCTACCGC	STM14_0072	CP001363	71602	+	9	12	8	15	7	8	6	11	8	13	6	13	11	8	19	23	14	18	9	18	38	10	5	6	7	14	22	17	9	6	10	8	15	13
ATATACACTGCAGAGCTC	STM14_0072@NonSense	CP001363	71807	-	17	6	49	30	21	33	19	17	11	13	16	25	18	13	24	25	22	21	13	24	27	22	14	9	8	25	12	29	18	10	12	14	16	13
CGCTCCCATGAATTACGC	STM14_0072@NonSense	CP001363	71817	-	0	0	0	0	0	0	0	1	0	0	0	0	0	0	0	0	0	0	0	0	0	0	0	0	0	0	0	0	0	0	0	0	0	0
CCGAGACGAACCGAGATC	STM14_0072@NonSense	CP001363	71940	-	0	0	0	0	0	0	0	0	0	0	0	0	0	0	0	1	0	0	0	0	0	0	0	0	0	0	0	0	0	0	0	0	0	0
CCGAACCGCGACTGATAG	STM14_0072	CP001363	72108	+	5	0	1	2	4	4	5	9	1	4	5	12	2	2	1	0	0	0	2	0	2	4	1	1	2	1	2	2	0	0	0	1	1	2
CCCGAAATTCCGGGAACG	STM14_0072	CP001363	72168	+	19	15	25	18	8	19	11	6	3	13	6	15	6	4	12	5	13	10	1	9	10	2	7	10	7	9	10	5	1	9	11	2	4	1
GCCCTGCAAGGATTGGCC	STM14_0072@NonSense	CP001363	72303	-	37	25	56	39	33	38	28	24	27	21	21	31	31	27	39	28	45	17	14	25	49	31	13	11	37	45	19	29	9	11	16	12	11	32
ATACGGGAAGTAAACCGT	STM14_0073@NonSense	CP001363	72415	-	0	0	2	0	0	0	0	0	0	0	0	0	0	0	0	0	0	0	0	0	0	0	0	0	0	0	0	0	0	0	0	0	0	0
ATACGGGCAGTAAACCGT	STM14_0073@NonSense	CP001363	72415	-	15	4	7	9	9	7	7	12	3	9	9	13	7	8	9	13	16	8	5	11	2	12	10	7	12	6	21	10	3	2	10	3	6	11
CAAACTGGTTTCAACTAT	STM14_0073@NonSense	CP001363	72415	-	0	0	0	0	0	0	0	1	0	0	0	0	0	0	0	0	0	0	0	0	0	0	0	0	0	0	0	0	0	0	0	0	0	0
ACCCATCTTGAGTTAACA	STM14_0073	CP001363	72619	+	0	0	0	0	0	0	0	0	0	0	1	0	0	0	1	0	0	0	0	0	0	0	0	0	0	0	0	0	0	0	0	0	0	0
CTAGCACGAAAACAACAC	STM14_0073	CP001363	72681	+	0	0	0	0	0	0	0	0	0	0	0	0	0	0	0	0	0	0	0	0	1	0	0	0	0	0	0	0	0	0	0	0	0	0
CGGCTCCTCCGTCCTTCA	STM14_0073@NonSense	CP001363	72783	-	15	16	40	22	31	21	10	12	9	12	17	9	22	17	19	23	23	15	2	8	13	20	9	8	13	12	12	15	4	6	15	4	10	14
CCCAGAGTACCGCCCGTG	STM14_0074@NonSense	CP001363	72950	-	0	0	0	0	0	0	1	0	0	0	0	0	0	0	0	0	0	0	0	0	0	0	0	0	0	0	0	0	0	0	0	0	0	0
CTACGCAACAAAACACTC	STM14_0074@NonSense	CP001363	73121	-	0	0	0	0	0	0	0	1	0	0	0	0	0	0	0	0	0	0	0	0	0	0	0	0	0	0	0	0	0	0	0	0	0	0
AAGCTGGAGGGTATCATA	STM14_0074	CP001363	73501	+	19	24	35	37	21	30	22	19	10	15	19	35	20	18	28	23	23	15	8	10	38	25	14	5	17	22	14	15	4	3	28	5	0	9
CCCACCACCTGACCCCGC	STM14_0074	CP001363	73538	+	12	4	13	11	7	19	12	6	6	4	6	7	13	7	10	10	5	6	5	1	24	16	8	1	9	5	15	2	8	3	5	7	6	11
TTTCGCCCATTTCCCCCG	STM14_0074	CP001363	73587	+	3	3	9	7	5	9	3	5	9	0	3	7	5	3	3	5	7	4	1	2	2	5	6	3	3	4	3	7	0	1	3	2	2	4
CCGCTCGAATCCACGACT	STM14_0074@NonSense	CP001363	73653	-	17	14	26	13	19	19	12	15	4	13	7	11	13	4	9	7	13	9	2	8	12	6	13	11	8	6	5	6	11	3	15	2	1	3
CGCTTACCTCGAACCGCG	STM14_0074	CP001363	73822	+	0	0	0	0	0	0	1	0	0	0	0	0	0	0	0	0	0	0	0	0	0	0	0	0	0	0	0	0	0	0	0	0	0	0
CCAATCTAAACGCCAACC	STM14_0075	CP001363	74830	+	13	3	20	17	13	15	6	15	6	7	18	26	8	21	10	20	18	12	3	7	22	14	20	11	16	13	16	13	8	6	21	5	7	27
CGACCCCCCGATTGAGGA	STM14_0075	CP001363	74830	+	0	1	1	3	1	1	0	1	2	0	0	0	1	0	1	0	0	1	1	4	2	2	0	1	0	3	1	0	1	1	0	2	0	0
TGGAACGGACCGAGCTCC	Intergen_0060@-	CP001363	74961	-	23	22	42	42	44	28	29	29	28	22	26	28	25	27	37	29	33	39	23	28	38	34	11	11	34	27	42	37	27	19	18	6	23	27
TGACAGACTTTCGCGTCC	STM14_0076	CP001363	75062	-	8	11	12	7	13	12	2	9	7	9	1	7	4	4	5	5	7	8	1	8	6	11	2	2	3	7	4	5	1	1	7	3	2	10
TCAGCGAAGTACACAGAA	STM14_0076@NonSense	CP001363	75130	+	15	3	13	24	11	15	8	12	4	5	9	4	8	14	21	13	9	17	4	16	17	12	5	2	18	17	7	9	5	3	6	5	9	4
CCAGACTGCTCAGCCTCC	STM14_0077@NonSense	CP001363	75942	-	0	0	1	1	2	2	2	2	0	0	2	0	2	0	3	7	1	1	6	0	2	0	0	0	0	3	0	0	0	0	2	0	2	0
ATCCCGCTGTCGTACCGC	STM14_0077@NonSense	CP001363	76105	-	49	16	61	47	37	32	32	42	28	24	19	25	33	29	39	25	59	33	22	33	52	44	26	14	40	27	40	24	23	9	44	19	21	16
CCCCACCAACACTTAGGA	STM14_0077	CP001363	76344	+	73	23	63	43	33	39	33	39	21	28	28	38	40	50	46	32	65	42	23	36	51	36	28	23	34	59	52	33	11	19	38	25	13	20
CTCAACAAGTCTTGATAA	STM14_0077@NonSense	CP001363	76539	-	9	13	17	30	13	10	9	12	11	5	13	10	6	14	18	8	14	16	4	9	14	18	8	2	7	7	19	9	11	3	12	4	2	13
AACAATACTACATATCAC	STM14_0077@NonSense	CP001363	76561	-	6	0	11	14	4	3	2	2	2	5	3	2	10	7	7	6	6	5	3	4	5	4	2	2	8	1	7	3	4	3	3	2	2	2
TTACGCCTGGAATACCTT	STM14_0077	CP001363	76805	+	12	18	18	17	12	8	10	13	8	8	6	6	13	8	7	6	11	8	1	15	14	7	3	4	6	5	25	8	8	7	8	1	9	8
AGTCTTCACACACGACAT	STM14_0078@NonSense	CP001363	77116	-	34	17	38	34	20	29	16	14	11	15	8	15	10	27	28	30	28	17	17	11	38	30	15	5	17	21	31	22	9	11	19	10	15	12
AGATCTGGCCGCAGTATA	STM14_0078@NonSense	CP001363	77139	-	6	5	7	21	5	18	10	11	6	5	6	7	8	8	8	8	13	6	7	13	7	4	7	4	14	6	15	4	5	0	8	2	7	6
CCGAGCACGCGACGGACC	STM14_0078@NonSense	CP001363	77139	-	26	10	21	36	31	18	18	18	13	18	18	21	30	23	44	24	44	21	7	9	27	33	20	7	25	29	29	16	13	8	9	12	6	30
GCAGACGCGCGAATGCGC	STM14_0078@NonSense	CP001363	77213	-	27	21	45	66	56	36	31	27	20	19	32	27	31	31	41	40	56	34	24	26	51	46	35	22	23	33	65	35	8	21	29	12	18	17
GATCCATTGAACCGCGAC	STM14_0078	CP001363	77377	+	20	16	30	46	43	49	10	18	18	11	20	18	14	18	19	10	37	31	8	9	12	16	32	18	8	23	11	19	5	8	7	5	9	23
CCCTCGTACTGCCCCAGT	STM14_0078	CP001363	77491	+	32	32	44	43	25	34	32	22	10	33	23	26	28	26	45	26	39	25	7	21	28	31	24	14	29	18	31	24	13	21	11	20	14	36
CTAAGCTCTACTAGTATA	STM14_0078	CP001363	77967	+	17	7	26	44	13	10	19	9	15	16	10	8	8	10	14	12	20	9	13	19	24	10	13	5	11	20	12	4	4	2	5	7	9	4
CCGCTCTGGTCAGTACCC	STM14_0078@NonSense	CP001363	78003	-	76	50	121	116	101	90	78	73	51	87	54	58	60	62	117	77	100	85	49	54	111	80	61	33	95	75	94	56	62	42	86	35	31	58
ACCTCATATGATGCGGAA	STM14_0078	CP001363	78031	+	66	27	69	73	64	57	31	47	49	33	45	34	46	37	64	69	65	53	25	39	61	53	52	21	39	61	60	27	21	21	30	16	23	27
TAGGACTTTCGCAAAACG	STM14_0078	CP001363	78347	+	4	0	4	4	2	0	1	3	5	2	3	1	1	3	1	3	2	5	0	2	7	5	2	1	5	0	1	4	2	0	7	0	3	1
ACCAACCATAGTAACTCA	STM14_0078@NonSense	CP001363	78767	-	2	0	2	0	2	1	1	0	0	0	0	1	1	2	0	0	5	3	0	1	1	0	0	0	0	0	3	0	0	0	0	0	1	0
ACGGGAGGATACCCTAGC	STM14_0078	CP001363	79309	+	10	4	13	6	6	7	8	6	5	2	0	2	6	6	8	9	14	4	4	8	0	7	3	3	10	4	2	3	2	0	3	2	1	5
CGTTACAAGTGACGACCA	STM14_0078	CP001363	79313	+	3	12	32	33	18	24	13	22	11	13	10	27	18	27	30	10	24	24	12	22	27	19	22	9	10	15	29	16	5	5	11	4	17	17
TACTTTTCGATCGACGCC	STM14_0078	CP001363	79838	+	47	18	70	39	33	36	32	24	22	21	22	37	39	38	57	39	54	36	29	36	64	51	30	12	30	39	63	34	16	25	40	19	23	34
CTGCAGCCACTCCCGAAC	STM14_0078@NonSense	CP001363	79963	-	6	19	33	41	19	34	20	23	19	15	17	33	20	32	35	17	37	28	16	23	29	23	18	6	17	34	23	16	7	5	8	5	9	17
CGGCGCCAAGAGCCATCT	STM14_0078	CP001363	80048	+	4	3	6	7	5	5	1	2	1	5	2	9	0	11	6	8	2	5	2	6	3	5	3	1	6	4	9	2	1	4	4	4	1	7
TGGGGGGAACGGCTGAGA	STM14_0078	CP001363	80152	+	8	6	13	11	7	7	0	6	11	5	5	6	4	3	9	6	7	4	3	10	1	3	4	2	5	7	7	2	2	13	1	3	4	1
GGGAGCATTCGGACGGCT	Intergen_0063@+	CP001363	80297	+	14	4	10	20	14	19	5	8	10	7	5	4	15	10	16	10	25	7	6	10	16	14	9	5	10	9	21	11	3	1	6	1	2	9
AACTTGCCGAGCGGCCGG	STM14_0079@NonSense	CP001363	80364	-	7	2	7	1	4	9	1	3	0	2	1	2	6	9	9	2	5	6	0	5	1	4	5	2	4	1	5	1	1	2	4	0	5	3
ATTTGTTAGCGCCCTAGG	STM14_0079@NonSense	CP001363	80380	-	6	5	11	8	8	6	5	2	1	3	7	8	5	1	3	7	2	9	9	2	9	8	3	2	5	4	3	4	1	1	3	5	2	2
ACACTCACACATAACCAC	STM14_0080	CP001363	80525	+	0	0	0	5	0	0	0	1	0	0	1	0	3	1	0	0	0	0	0	0	0	0	0	0	0	0	0	0	0	1	0	0	0	0
CGGACGACCCCACCTATT	STM14_0080	CP001363	80582	+	62	25	79	112	57	70	52	58	35	47	38	40	53	50	80	50	84	55	26	30	73	70	55	23	62	51	56	39	13	25	45	43	30	40
GCGTAGACACCTCGCCGC	STM14_0080	CP001363	80582	+	20	23	50	48	29	27	23	25	28	14	18	26	20	32	37	29	47	11	19	22	56	33	24	4	23	50	26	15	9	10	30	6	12	19
CATATCCGTATCTTGACG	STM14_0080	CP001363	80586	+	0	0	0	4	0	2	0	0	0	0	1	0	1	0	0	0	0	0	3	0	0	0	2	0	1	2	1	1	0	0	2	2	1	3
CCAACTCCGGCACCGTAT	STM14_0080@NonSense	CP001363	80600	-	29	13	22	27	21	15	17	8	8	25	13	21	16	23	24	13	16	19	16	11	30	17	13	8	18	20	20	13	11	11	15	7	11	16
CATGCTACCAGAAGAACG	STM14_0080	CP001363	80602	+	18	23	22	28	24	24	22	15	9	17	18	16	13	12	26	24	18	10	17	10	22	14	18	6	12	16	13	11	4	9	19	2	7	7
GCCTACGTAATCAGCCGG	STM14_0080	CP001363	80602	+	0	0	0	0	0	0	0	1	0	0	0	0	0	0	0	0	0	0	0	0	0	0	0	0	0	0	0	0	0	0	0	0	0	0
AGAAGACTTCCTGAGAAC	STM14_0080	CP001363	80604	+	0	1	0	0	0	0	0	0	0	0	0	0	0	0	0	0	0	0	0	0	0	0	0	0	0	0	0	0	0	0	0	0	0	0
AACGACTAGCACTAACAT	STM14_0080@NonSense	CP001363	80605	-	0	0	1	0	0	0	0	0	0	0	0	0	0	0	0	0	0	0	0	0	0	0	0	0	0	0	0	0	0	0	0	0	0	0
ATGACCTCGAAGACCCGT	STM14_0080@NonSense	CP001363	80605	-	6	2	14	16	10	15	5	9	6	11	5	6	12	11	17	4	5	5	5	3	22	9	3	1	11	5	9	13	2	3	9	2	3	5
CAGGCTCTCGCAATACGG	STM14_0080@NonSense	CP001363	80605	-	0	1	0	0	0	0	0	0	0	0	0	0	0	0	0	0	0	0	0	0	0	0	0	0	0	0	0	0	0	0	0	0	0	0
CCTGTCACTCTACATCAC	STM14_0080@NonSense	CP001363	80612	-	40	25	79	107	51	57	43	36	35	32	43	33	29	39	55	45	51	39	21	47	47	49	20	12	43	41	49	25	28	15	25	22	36	39
ATATTTTAAAGACCTACC	STM14_0080@NonSense	CP001363	80615	-	0	0	0	0	0	0	1	0	0	0	0	0	0	0	0	0	0	0	0	0	0	0	0	0	0	0	0	0	0	0	0	0	0	0
CAGGCCGCCTTCATCAAG	STM14_0080@NonSense	CP001363	80701	-	4	23	37	34	32	23	20	31	28	16	26	34	22	30	32	22	59	25	18	27	35	47	18	10	25	29	36	28	16	11	18	12	24	35
AGTATGTTACGTTGCACT	STM14_0080@NonSense	CP001363	80718	-	0	2	6	8	2	3	0	3	3	2	0	0	0	1	2	1	4	0	0	0	0	0	1	1	1	0	1	0	3	0	0	2	2	0
CAACCACACGCAGGATCG	STM14_0080	CP001363	80718	+	14	2	19	13	18	8	7	10	5	7	10	9	5	7	3	14	6	4	6	6	16	8	7	6	8	8	19	3	5	2	3	2	12	4
CCCTCCCTACCCACCGCT	STM14_0080	CP001363	80718	+	41	31	47	67	38	42	28	36	24	37	27	48	22	40	51	49	46	35	22	41	56	54	31	6	29	27	62	29	29	15	51	17	26	29
TGCTCCCCCTTTGTTTAA	STM14_0080	CP001363	80749	+	15	7	27	17	15	17	17	13	8	7	18	6	20	6	25	12	15	10	11	8	12	27	12	3	8	11	14	9	5	9	22	9	10	25
TGGTGAAGTGACGAAGCC	STM14_0080@NonSense	CP001363	80763	-	0	0	0	0	0	0	1	0	0	0	0	0	0	0	0	0	0	0	0	0	0	0	0	0	0	0	0	0	0	0	0	0	0	0
GTTCCACAGGGCAACAGC	STM14_0080	CP001363	80774	+	3	0	4	0	7	0	0	2	1	0	4	2	0	7	0	2	0	0	2	1	1	1	0	2	1	0	1	0	0	2	0	0	0	0
AATCGACTGACGACGTAA	STM14_0080@NonSense	CP001363	80782	-	13	13	26	32	17	7	18	17	11	12	14	15	18	12	15	14	16	5	2	13	24	8	13	5	6	26	18	13	3	3	17	11	2	7
AGGACGCATTTCTGCCCA	STM14_0080@NonSense	CP001363	80813	-	0	0	0	0	0	0	1	0	0	0	0	0	0	0	0	0	0	0	0	0	0	0	0	0	0	0	1	0	0	0	0	0	0	0
CGGCCGAATAGCAATTTT	STM14_0080	CP001363	80820	+	0	0	0	0	1	0	1	0	0	0	0	0	0	0	0	0	0	0	0	0	0	0	0	0	0	0	0	0	0	0	0	0	0	0
GACACGGACAACTGAGCC	STM14_0080@NonSense	CP001363	80828	-	122	66	143	175	101	120	102	116	67	99	50	120	76	77	138	127	130	102	44	89	131	121	73	40	105	97	162	100	72	75	77	49	47	68
CTGGATGCAGCTCCTCCT	STM14_0080	CP001363	80830	+	37	26	72	38	23	33	31	29	19	26	24	32	39	29	43	22	57	18	14	25	23	28	28	20	33	30	56	22	14	8	12	24	16	14
GTTTTCACTTCGGCATTC	STM14_0080	CP001363	80839	+	11	5	24	26	7	3	5	13	10	8	4	13	2	14	4	10	9	10	2	5	0	8	6	4	4	15	5	2	6	1	8	2	3	6
ACCCCCCACCGCAAGCCA	STM14_0080	CP001363	80844	+	26	11	21	23	20	17	15	12	11	11	8	11	14	17	19	15	19	22	9	8	31	19	8	5	9	12	16	8	15	3	15	9	10	11
TCGCCGCTCCCAAAGGGA	STM14_0080	CP001363	80849	+	4	16	26	37	27	29	22	29	14	7	12	9	29	11	40	24	29	19	9	23	26	28	17	10	17	23	29	13	20	12	11	16	9	17
AGCTGGTATATGGCTCAC	STM14_0080	CP001363	80862	+	14	9	29	16	17	13	15	6	17	5	11	10	13	7	17	7	13	8	5	13	18	23	10	3	12	16	25	3	1	4	12	7	9	10
CGGACTGTAAGTAGACAA	STM14_0080@NonSense	CP001363	80880	-	19	5	17	20	18	10	12	5	7	9	8	8	2	8	5	10	17	9	0	5	14	8	7	1	16	12	13	11	2	1	22	5	4	9
GCCTGGTTAGGCAATACA	STM14_0080@NonSense	CP001363	80892	-	8	3	11	12	8	11	11	9	8	3	10	8	14	15	13	9	12	18	7	3	13	5	6	6	7	7	12	5	2	3	20	2	2	4
TTCGACGCTTGCAAAAGA	STM14_0080	CP001363	80939	+	0	0	0	0	0	0	0	0	1	0	0	0	0	0	0	0	0	0	0	0	0	0	0	0	0	0	0	0	0	0	0	0	0	0
TGCCCCAAGGTCGTTCGG	STM14_0080@NonSense	CP001363	80946	-	12	3	15	9	8	8	7	11	13	5	5	7	5	8	9	7	13	11	5	8	10	5	6	2	9	8	4	5	0	6	17	6	6	5
GCCTCCCCCACGCCCACC	Intergen_0064@-	CP001363	80983	-	56	32	99	86	43	61	50	52	36	38	32	52	57	45	67	47	64	65	25	39	89	49	43	31	48	37	71	35	42	32	36	20	16	34
GCGGTGTGCCTAGCCATG	Intergen_0064@-	CP001363	80987	-	40	34	49	51	35	29	26	33	23	25	21	19	38	32	53	30	35	33	17	23	50	41	17	20	40	34	56	26	18	17	32	7	10	12
TGCGGGAACCCGGCAGGA	Intergen_0064@+	CP001363	80993	+	0	0	0	0	0	0	0	0	0	0	0	0	0	0	0	0	0	0	0	0	1	0	0	0	0	0	0	0	0	0	0	0	0	0
CTCCAGCTACAAATCAAT	Intergen_0064@-	CP001363	81014	-	0	1	0	0	0	0	0	0	0	0	0	0	0	0	0	0	0	0	0	0	0	0	0	0	0	0	0	0	0	0	0	0	0	0
ACGCAGGGCTACACCGGG	Intergen_0064@-	CP001363	81015	-	21	13	25	35	28	22	26	31	14	14	20	16	6	17	32	8	33	20	10	13	33	20	23	10	22	23	20	17	4	12	4	10	11	17
AAGAGCCAAGTACCATAC	Intergen_0064@-	CP001363	81018	-	21	18	25	51	27	38	17	22	20	22	17	22	23	31	34	23	15	15	14	26	28	34	17	3	25	23	13	22	11	8	28	3	7	27
GCCGACCCCGACGACAAC	Intergen_0064@+	CP001363	81019	+	26	8	54	49	39	16	16	26	30	20	15	15	30	20	25	35	34	26	8	23	30	22	32	11	23	29	18	25	8	11	23	9	10	15
CGCGGCCCCCTCCTGTAC	Intergen_0064@-	CP001363	81025	-	4	1	8	6	4	0	3	1	3	1	1	3	0	0	1	4	2	1	0	0	0	1	2	1	0	5	2	2	0	1	0	2	0	4
GCGAATTCGCTAGCTCGG	Intergen_0064@-	CP001363	81027	-	24	6	16	16	3	14	11	5	7	11	7	15	9	10	14	15	10	4	1	5	24	13	18	6	8	13	10	11	3	2	3	4	7	10
GTGCGACTGGCCCGCCCG	Intergen_0064@-	CP001363	81079	-	4	2	8	4	5	5	5	1	4	2	10	1	1	0	5	1	13	3	2	2	6	3	5	0	4	4	3	1	0	1	3	2	0	4
ATAAACCGAAACGGCCCA	Intergen_0064@-	CP001363	81086	-	17	13	31	35	33	26	16	19	26	13	12	29	12	24	22	8	36	18	9	12	25	25	12	15	20	25	28	15	11	10	19	18	6	17
TGGGTGAGACCCCCGCAA	Intergen_0064@+	CP001363	81133	+	102	36	121	113	79	79	77	73	45	81	62	69	84	48	106	52	101	63	31	69	111	84	78	35	73	80	102	62	50	33	62	24	37	52
CCCCACCACCACCTCCTC	Intergen_0064@+	CP001363	81251	+	0	0	0	0	0	0	0	1	0	0	0	0	0	0	0	0	0	0	0	0	0	0	0	0	0	0	0	0	0	0	0	0	0	0
TGAGGGGTTCATGGCGCC	STM14_0081.J	CP001363	81394	+	25	28	60	65	52	49	30	32	18	22	32	37	33	29	43	51	67	38	21	34	60	43	34	18	51	51	37	25	33	15	26	15	16	35
TCAACCGTTGAATGAAGG	STM14_0081.J@NonSense	CP001363	81469	-	19	19	30	24	23	21	12	7	10	17	10	13	12	12	43	24	22	15	16	17	17	24	14	7	10	13	19	21	5	14	16	5	11	9
TTATTCAGCCAACCACCC	STM14_0082	CP001363	81865	-	9	7	14	25	19	13	12	13	11	11	3	14	20	14	20	11	12	20	6	14	12	8	10	7	20	15	17	6	8	6	17	3	1	4
TACACTGGGGCGCTCGAC	STM14_0082	CP001363	82144	-	28	12	24	34	24	30	20	16	3	14	10	10	9	14	33	21	30	20	16	17	23	23	17	4	11	16	29	13	10	6	14	12	8	6
GTCCTCTCACGACCCCCC	STM14_0082@NonSense	CP001363	82186	+	18	5	27	32	30	33	37	14	18	15	20	17	39	14	22	18	34	26	19	17	21	21	19	13	38	34	23	9	9	8	6	6	13	32
CGCGAGACTGACAATCTA	STM14_0082@NonSense	CP001363	82256	+	0	0	0	0	0	0	0	0	0	0	0	0	0	0	0	0	0	0	0	0	0	0	0	0	0	0	1	0	0	0	0	0	0	0
GTATGTGATACGCAGATC	STM14_0082@NonSense	CP001363	82298	+	39	17	42	53	39	49	27	30	23	20	25	26	19	19	38	21	50	27	14	20	38	52	21	12	36	31	30	21	15	9	15	11	10	17
GGTACAGCACACTACCGT	STM14_0082.J	CP001363	82396	-	1	2	3	5	5	3	7	4	4	1	3	0	0	3	8	4	8	2	3	1	8	1	3	1	4	2	4	6	1	5	6	0	1	4
CAACCTCATGTCGCCCCA	STM14_0082.J	CP001363	82403	-	16	20	59	56	45	30	18	37	26	17	35	39	21	25	49	23	49	36	14	23	28	39	20	16	24	32	39	20	12	4	25	7	13	15
GTCCGCAAACCTCCTCCC	STM14_0083	CP001363	82494	-	39	12	50	27	38	36	19	22	17	30	18	29	18	23	26	9	37	20	8	17	24	8	24	13	28	19	10	11	7	9	16	8	7	22
CCGGCCTCCTCCCTTGAG	STM14_0083	CP001363	82707	-	0	3	8	4	11	0	2	1	3	4	0	1	4	2	2	5	7	2	0	1	5	1	1	3	2	4	4	3	0	1	0	0	0	1
CAGCCGGCTAGACCCTAC	STM14_0083@NonSense	CP001363	83000	+	1	3	22	7	4	11	13	9	3	2	9	10	8	3	8	6	14	4	2	6	6	12	2	3	3	7	17	8	5	4	4	0	3	7
CAGTTGACCACACCCCCA	STM14_0083@NonSense	CP001363	83007	+	10	8	24	16	17	19	17	13	8	19	18	17	20	8	21	19	11	7	4	10	25	15	12	8	14	24	27	10	6	7	11	3	14	8
TTACACCCCTGGCCTGTC	STM14_0083	CP001363	83015	-	11	30	30	25	32	31	20	20	22	7	26	15	19	17	32	24	45	14	10	18	22	34	22	16	28	19	16	12	8	10	13	7	11	8
AATCCACGGGACGAGCAC	STM14_0083	CP001363	83062	-	57	33	74	83	65	51	46	55	27	48	28	51	34	22	56	59	73	42	26	41	57	47	41	27	33	46	50	45	27	14	40	29	24	36
CTAATGTTACCGGGGCCT	STM14_0083	CP001363	83116	-	0	0	2	1	0	1	7	2	0	1	1	1	1	1	0	1	0	0	0	1	2	0	4	0	2	4	0	0	0	1	3	0	0	0
CCCCGGCCCTAGAGCGCC	STM14_0083@NonSense	CP001363	83120	+	4	4	5	14	4	4	9	6	1	2	3	8	9	3	9	3	13	0	6	6	4	7	3	1	5	9	6	13	4	2	1	0	4	7
TACGACCCCGCAGCCCCC	STM14_0083	CP001363	83206	-	26	16	42	39	26	20	13	22	12	13	21	30	21	21	41	21	28	18	16	12	20	29	21	7	24	27	40	13	20	6	21	9	12	13
TGTGCACAAGAAAAACTA	STM14_0083	CP001363	83207	-	21	16	30	30	24	23	24	21	25	21	19	39	26	32	24	28	33	24	16	19	31	31	17	6	28	28	36	21	12	8	13	7	13	13
ATCCGCCAAGATCATGGA	Intergen_0067@-	CP001363	83224	-	43	18	46	30	17	30	36	33	13	13	18	27	21	28	23	34	39	18	13	20	18	32	21	20	37	24	32	23	23	16	13	11	5	14
TAGATAGTAATCACACAG	STM14_0084@NonSense	CP001363	83302	+	0	0	1	0	0	0	0	0	0	0	0	0	0	0	0	0	0	0	0	0	0	0	0	0	0	0	0	0	0	0	0	0	0	0
CACCCACGACCCACGACA	STM14_0084@NonSense	CP001363	83312	+	82	31	56	80	38	46	34	59	20	30	34	26	60	35	76	39	49	45	27	27	57	63	36	10	43	49	54	32	15	23	51	29	18	27
CCCACTCTTAGGCTCTAC	STM14_0084@NonSense	CP001363	83450	+	28	12	28	35	37	27	18	26	12	19	20	19	17	15	22	30	29	25	9	18	24	17	21	17	19	18	28	14	14	11	10	11	16	14
AGAAGCATCCCGCTCTCG	STM14_0084@NonSense	CP001363	83486	+	65	23	83	80	48	50	35	30	27	31	22	31	39	47	64	42	59	42	20	24	49	37	34	17	44	41	61	42	13	19	42	24	34	28
CACACTCTCACCCACGGA	STM14_0084@NonSense	CP001363	83553	+	0	0	0	0	0	0	0	1	0	0	0	0	0	0	0	0	0	0	0	0	0	0	0	0	0	0	0	0	0	0	0	0	0	0
TTGCCACCCGAGGCGCAC	STM14_0084@NonSense	CP001363	83606	+	22	10	33	35	20	23	13	19	10	20	20	14	21	14	19	24	43	16	13	12	42	37	21	9	18	25	22	14	16	25	18	4	8	9
AGAGCCTGAAGAACGCCC	STM14_0084@NonSense	CP001363	83629	+	0	1	4	2	2	3	0	0	0	3	0	0	0	0	0	0	0	0	1	0	0	0	0	0	1	0	1	0	1	0	0	0	0	1
TAGAGTTCTAGCACACTT	STM14_0084	CP001363	83661	-	17	12	13	14	23	14	12	2	6	9	11	11	7	9	10	9	16	11	6	21	5	10	10	7	10	7	5	3	7	4	8	2	7	8
TCGCAGGTGCGCATCCAA	STM14_0084	CP001363	83673	-	4	6	17	19	17	6	4	16	6	4	13	8	5	12	11	3	10	7	7	1	9	4	3	2	7	5	7	5	4	0	10	4	6	2
ATACCGATTCTCACCGCG	STM14_0084@NonSense	CP001363	83805	+	0	0	0	0	0	0	0	1	0	0	0	0	0	0	0	0	0	0	0	0	0	0	0	0	0	0	0	0	0	0	0	0	0	0
GTTCACCCTAGGCCCCTA	STM14_0084	CP001363	83813	-	12	14	18	15	13	12	11	10	12	7	11	10	12	10	13	11	10	8	4	6	9	5	8	6	13	10	5	2	10	2	2	3	1	6
AGTCAGAGCGAATCTGCA	STM14_0084@NonSense	CP001363	83872	+	5	4	7	3	2	4	0	8	4	4	4	3	12	4	7	3	5	5	2	0	7	4	2	2	0	1	4	7	0	1	4	2	0	0
CGGGTGCGAGAGAGGTCT	STM14_0084@NonSense	CP001363	83872	+	2	6	18	11	23	14	15	17	7	5	10	3	8	10	21	6	14	13	12	9	9	16	15	4	7	8	15	21	3	5	1	3	8	6
GAGTCTATTTGCACTTAT	STM14_0084	CP001363	83877	-	13	5	6	8	13	5	9	12	7	8	3	4	11	5	5	14	5	3	3	7	7	5	6	1	9	6	7	11	1	0	5	7	4	9
TACCCTGACATAAACTGG	STM14_0084@NonSense	CP001363	83945	+	22	13	31	40	28	34	23	14	17	26	27	27	24	19	26	18	21	20	12	28	36	24	23	14	15	18	21	19	4	6	40	9	10	23
TGGAGCAAGCACTCATAC	STM14_0084	CP001363	84121	-	48	18	52	34	44	41	35	34	27	24	28	22	35	31	52	52	44	39	12	35	45	48	34	22	48	48	72	33	21	18	23	14	12	22
ATCACGCACACCGTAACA	STM14_0084	CP001363	84219	-	44	11	30	27	26	38	19	13	30	24	12	20	17	14	35	22	42	31	16	24	30	19	30	6	16	32	17	26	23	24	18	11	24	13
CCCTAGCTCCCATTCGCC	STM14_0084@NonSense	CP001363	84261	+	22	23	34	75	28	37	32	33	30	26	18	37	18	21	49	17	37	26	13	19	51	25	21	8	25	22	52	25	16	17	23	16	12	19
GCACTCATCCGACCTGCC	STM14_0084@NonSense	CP001363	84268	+	2	1	4	10	0	2	1	3	1	0	1	2	1	0	1	1	0	4	0	1	0	1	0	0	3	0	0	2	2	4	0	0	0	0
ACTATGCTAGAACCTACT	STM14_0084	CP001363	84401	-	6	2	5	9	7	13	3	7	6	4	0	3	12	7	8	11	22	5	2	8	16	10	3	2	4	9	7	4	0	0	5	0	7	1
CCTATCACCCCGCCGAGA	STM14_0084	CP001363	84443	-	34	32	42	30	19	32	23	44	13	25	29	20	36	23	56	39	65	24	20	25	28	19	18	8	24	32	42	21	16	15	36	23	13	20
TTCCGACCACCCAGATAT	STM14_0084	CP001363	84443	-	0	1	0	0	0	0	0	0	0	2	0	0	0	0	0	0	0	3	0	0	0	0	1	1	0	0	1	0	0	0	0	0	0	0
ACGCTTTCTGTGACATGA	STM14_0084@NonSense	CP001363	84823	+	27	15	30	28	16	28	24	28	12	27	26	25	24	26	41	30	39	27	15	26	40	38	17	19	33	28	42	21	12	18	20	8	19	26
GAAGGGCAACGATATTAC	Intergen_0068@+	CP001363	84847	+	2	0	1	2	3	1	1	1	2	0	3	0	2	1	2	1	2	1	0	1	3	4	1	0	3	0	5	2	0	3	2	0	0	0
ATAAGTAATGGAACTAGG	Intergen_0068@+	CP001363	84889	+	10	3	19	23	15	21	14	9	12	13	8	19	15	8	19	13	16	12	11	12	11	5	8	13	15	11	33	14	5	12	13	10	9	12
TCCCGCCCACGCGACATT	STM14_0085.R@NonSense	CP001363	84912	+	18	3	16	17	12	12	3	6	6	10	3	4	6	10	11	12	14	13	4	4	19	5	3	3	8	7	9	12	6	5	4	4	2	5
CATCCAAGCGTAACGCCT	STM14_0085.R@NonSense	CP001363	84978	+	2	1	0	4	2	3	1	1	0	0	1	0	0	0	5	1	1	1	0	0	0	0	4	1	0	3	1	2	1	0	1	0	0	0
TACAAACACGCATATTGA	STM14_0085.R@NonSense	CP001363	85133	+	3	8	31	12	5	7	21	10	10	9	6	12	12	14	17	7	31	9	4	15	13	10	14	3	9	8	18	8	1	2	3	3	8	11
CAAACTAAGCCAGGTCCC	STM14_0085.R@NonSense	CP001363	85228	+	25	15	19	46	24	16	31	24	11	23	14	12	16	15	37	14	19	14	13	12	21	29	14	8	22	13	10	10	4	6	34	4	17	22
TTTTATAATGCTTCGAAT	STM14_0085.R@NonSense	CP001363	85352	+	4	3	13	9	12	12	4	9	8	7	1	3	10	13	10	7	13	15	10	9	8	5	6	6	4	9	7	5	11	6	3	7	1	14
CAAGCTTACATCAAAAAA	STM14_0085.R@NonSense	CP001363	85363	+	18	2	14	30	10	7	2	4	13	9	8	4	4	7	14	9	9	4	12	14	4	18	7	2	16	5	11	8	6	3	9	7	3	5
CCAGTCAACCTCAGTCGG	STM14_0085.R	CP001363	85396	-	11	1	10	6	7	13	7	7	3	6	1	9	3	1	5	8	9	6	5	3	8	6	0	3	10	5	4	4	2	0	4	1	4	1
TGCACGCCAGGATTCTCG	STM14_0085.R@NonSense	CP001363	85409	+	0	0	0	0	0	0	0	0	0	0	0	0	0	0	0	0	0	0	0	0	0	1	0	0	0	0	0	0	0	0	0	0	0	0
CTCAACTGATCAAAACCC	STM14_0085.R	CP001363	85417	-	19	21	31	46	31	24	22	18	16	12	22	18	20	13	30	25	47	23	13	20	27	20	20	9	26	28	36	14	12	10	18	19	18	14
GCGATTCGAATCCTTGAA	STM14_0085.R@NonSense	CP001363	85480	+	6	7	15	15	9	13	12	8	6	3	5	5	11	10	12	7	22	9	6	5	4	4	7	2	5	10	10	2	7	1	9	1	3	10
TAAACCCGCACATCGCCG	STM14_0085.R@NonSense	CP001363	85480	+	18	6	28	20	25	14	12	12	13	16	7	11	14	14	17	19	12	22	9	12	18	17	13	3	14	11	10	19	11	5	37	9	11	5
GGCCGCCACCTCCCCCTA	STM14_0085.R	CP001363	85520	-	0	0	1	0	0	0	0	0	0	0	0	0	0	0	0	0	0	0	0	0	0	0	0	0	0	0	0	0	0	0	0	0	0	0
GACGAGCTGATACCACAG	STM14_0085.R	CP001363	85667	-	0	0	0	0	0	0	0	0	0	0	0	0	0	0	0	0	0	0	0	0	0	1	0	0	0	0	0	0	0	0	0	0	0	0
AACATACACCTTTGTACA	STM14_0085.R	CP001363	85726	-	12	0	5	7	6	4	0	3	6	7	5	0	5	4	17	7	5	1	1	2	9	5	5	0	4	4	6	12	2	3	4	2	0	8
GTTGTATTACGCGTGGCG	STM14_0085.R@NonSense	CP001363	85908	+	35	25	71	65	43	37	25	32	34	19	30	24	20	32	29	38	49	41	21	25	45	33	16	18	48	43	38	27	24	30	19	15	6	13
CAAAACAATTCCCTAGCC	STM14_0085.R@NonSense	CP001363	85947	+	45	19	79	64	38	42	30	38	22	48	31	32	47	52	47	60	56	44	18	39	73	51	34	16	21	55	66	37	27	18	38	14	21	25
CTCAACGCCATACAACAT	STM14_0087	CP001363	86351	-	17	9	23	24	16	23	15	20	8	11	10	9	25	14	20	15	19	16	19	16	10	23	6	4	18	18	25	10	7	4	24	1	2	13
TCCATCTCCGGACTGATA	STM14_0087	CP001363	86359	-	19	8	16	27	24	18	19	14	10	14	12	8	10	17	26	17	12	13	9	5	26	7	11	3	9	9	11	16	16	7	15	4	5	5
ATAGCGCCAACCAACCAA	STM14_0086.J	CP001363	86399	+	6	3	21	11	9	10	4	7	5	9	6	5	3	3	12	10	13	4	5	10	7	11	10	0	9	14	7	4	3	1	4	5	4	2
TGTGTAGGACTCAAGCGC	STM14_0086.J	CP001363	86541	+	42	23	68	56	51	33	21	34	39	30	40	53	32	52	49	64	60	36	40	45	58	73	42	25	28	57	60	37	13	40	36	29	17	28
ACACTCTAACTCACTTCA	STM14_0087	CP001363	86813	-	25	8	31	44	19	23	29	16	15	23	12	29	27	19	22	18	26	12	14	19	24	18	9	11	26	22	25	12	16	10	15	12	13	13
GACTCCGGTACTGAAGCC	STM14_0086.J	CP001363	87001	+	19	15	45	43	24	22	17	31	19	20	13	10	30	21	26	31	28	22	15	21	35	28	16	14	28	20	19	17	9	11	26	16	7	18
CCGGCTCTCAGCGAGTCC	STM14_0086.J	CP001363	87243	+	12	19	24	30	22	16	16	23	20	18	24	31	31	39	25	36	31	21	20	21	35	32	20	22	27	20	22	22	9	8	11	9	8	13
AACACCAGCCCACTAATC	STM14_0087	CP001363	87336	-	0	0	0	0	0	0	0	0	0	0	0	0	0	0	0	0	0	0	0	0	0	0	0	0	0	0	1	0	0	0	0	0	0	0
TCCTTACACACCGGGCTT	STM14_0088	CP001363	87503	-	30	16	27	27	30	38	22	27	14	18	13	28	18	25	29	30	22	16	12	24	25	32	14	11	22	24	27	27	1	16	9	7	4	7
ATGAAGTCCATGGGAGGA	STM14_0088@NonSense	CP001363	87553	+	14	6	13	7	16	14	10	9	10	15	15	6	10	9	5	9	9	10	2	9	17	12	5	3	15	6	14	11	6	4	18	6	5	8
CTGCCTTGCCTCTCGCTC	STM14_0088	CP001363	87638	-	0	0	0	0	0	0	1	0	0	0	0	0	0	0	0	0	0	0	0	0	0	0	0	0	0	0	0	0	0	0	0	0	0	0
AATGAAAGGGAACTAGTT	STM14_0088	CP001363	87715	-	24	14	21	12	7	11	6	15	11	13	14	7	8	11	10	11	15	10	8	10	8	13	9	4	10	12	6	4	2	11	5	5	9	5
GCCACTTCCAATCGCACA	STM14_0088@NonSense	CP001363	87815	+	29	28	37	38	15	25	12	18	23	23	23	18	21	19	36	32	35	32	12	22	30	20	26	7	31	25	34	13	12	10	14	7	17	14
AGTACACAGTTATTACAG	STM14_0088@NonSense	CP001363	87913	+	15	11	30	29	17	12	8	18	8	13	25	18	14	21	20	24	23	24	10	15	27	18	10	10	19	24	25	14	9	0	20	11	8	8
AGTAGCTCGTCAGCTCCA	STM14_0088@NonSense	CP001363	87966	+	0	1	0	0	0	0	0	0	0	0	0	0	0	0	0	0	0	0	0	0	0	0	0	0	0	0	0	0	0	0	0	0	0	0
AAGCCGACGACGTGCCAT	STM14_0088@NonSense	CP001363	88056	+	21	16	31	41	27	32	26	19	10	12	18	20	28	18	31	29	36	35	12	10	37	48	22	10	30	14	27	26	14	11	48	6	14	12
GCGACCATGACAGACCTA	STM14_0088	CP001363	88286	-	23	5	21	12	7	9	16	13	11	4	2	11	11	7	15	11	14	9	3	5	15	5	11	5	9	15	19	5	3	7	6	8	1	10
CCGTGGATGGAAACAGCT	STM14_0088	CP001363	88329	-	0	0	0	0	0	0	0	0	0	0	0	0	0	0	0	0	0	0	0	0	1	0	0	0	0	0	0	0	0	0	0	0	0	0
GAAACTCCTACACTTGTA	STM14_0088	CP001363	88395	-	0	0	0	0	0	0	0	0	0	0	0	0	0	0	0	0	0	0	0	0	1	0	0	0	0	0	0	0	0	0	0	0	0	0
ATACAGAAATTAACACCC	STM14_0088@NonSense	CP001363	88576	+	13	11	15	10	4	8	8	4	3	4	3	17	8	3	6	7	6	8	1	7	13	10	7	3	9	14	11	4	2	0	4	7	6	3
GTGGCACTCAGAGGGGTC	STM14_0088	CP001363	88729	-	1	1	0	4	1	1	2	0	0	0	2	1	0	0	0	0	2	0	0	0	1	0	0	0	0	0	0	1	0	1	0	0	0	0
AACCACTACTGCGTCACT	STM14_0088	CP001363	88777	-	93	63	119	136	88	86	68	62	62	58	62	64	66	69	96	115	122	71	49	82	125	89	58	31	84	99	96	79	60	37	56	27	53	59
CTACTACACTTCCTACGC	STM14_0088	CP001363	88778	-	34	18	51	60	42	29	25	26	16	27	11	33	25	28	36	42	29	30	20	25	42	25	11	14	25	39	45	27	15	10	18	15	13	10
ACCCTAACCGACGATCCC	STM14_0088@NonSense	CP001363	88779	+	0	0	0	0	0	0	0	0	0	0	0	0	0	0	0	0	0	0	0	0	1	0	0	0	0	0	0	0	0	0	0	0	0	0
CGAGCCCCCATCAATTCT	STM14_0088@NonSense	CP001363	88797	+	15	17	34	30	17	24	26	18	16	16	13	20	8	25	34	23	19	17	10	11	30	15	5	7	16	27	17	3	25	8	24	5	9	20
TCGAACGCCCTCCAAGAC	STM14_0088@NonSense	CP001363	88803	+	0	1	0	0	0	0	0	0	0	0	0	0	0	0	0	0	0	0	0	0	0	0	0	0	0	0	0	0	0	0	0	0	0	0
AACAATTTAGTTCATAAG	STM14_0088	CP001363	88811	-	5	2	6	3	4	2	3	7	2	5	4	9	1	4	1	7	4	2	3	0	1	2	3	3	5	5	6	2	1	6	1	0	1	0
CCCATCTAAGTACAACGG	STM14_0088	CP001363	88812	-	16	9	17	20	16	21	9	11	9	10	7	17	16	4	8	14	22	2	3	11	20	13	5	5	5	15	20	13	7	7	8	10	5	12
TCGATTGTAGGTCCTCGG	STM14_0088	CP001363	88830	-	5	9	6	7	6	8	1	5	0	0	4	2	1	1	1	0	1	6	0	1	1	0	0	2	0	1	4	0	2	0	0	0	0	1
AGGGCCTACCACGAATCA	STM14_0088.J@NonSense	CP001363	89010	+	0	2	2	2	0	1	0	0	0	0	0	0	0	0	0	3	6	1	1	3	1	0	0	0	0	1	4	0	3	0	3	0	2	0
TCCCTCCACATACGTTAA	STM14_0088.J	CP001363	89041	-	3	0	1	3	0	1	0	2	1	2	0	0	2	0	1	0	1	0	0	0	2	0	3	3	0	0	0	0	0	0	0	0	0	0
ATACCCTTTAACTTAACA	STM14_0088.J	CP001363	89044	-	8	0	2	2	1	0	0	2	7	0	2	1	4	0	1	4	0	5	0	2	4	4	0	1	0	0	0	2	1	1	2	2	0	1
AAGCAGTTTGTCCCAATA	STM14_0089.J@NonSense	CP001363	89100	-	1	0	2	1	0	2	2	4	2	0	3	3	0	0	5	0	1	1	1	0	3	0	1	0	0	2	7	2	0	2	1	2	0	0
CTGCTCGTGTCTCCCGAT	STM14_0089.J@NonSense	CP001363	89176	-	1	3	3	7	5	5	5	4	3	3	2	3	3	2	4	6	9	3	5	2	4	0	3	1	3	6	2	2	8	2	0	1	2	2
ATATCCTCGTTTCCGTAA	Intergen_0071@+	CP001363	89385	+	0	0	0	0	0	0	0	0	0	0	0	0	0	0	0	0	0	0	0	0	1	0	0	0	0	0	0	0	0	0	0	0	0	0
AATCGTCGGCCCGACCCG	Intergen_0071@-	CP001363	89391	-	0	0	4	3	4	3	5	0	2	5	4	4	1	0	1	1	1	2	0	1	1	2	0	1	1	0	2	0	0	1	1	0	1	1
AGGCGCACCAACACCAAC	STM14_0090	CP001363	89413	+	0	1	0	0	0	0	0	0	0	0	0	0	0	0	0	0	0	0	0	0	0	0	0	0	0	0	0	0	0	0	0	0	0	0
ATCACTTAACAACCTGCC	STM14_0090	CP001363	89540	+	0	1	0	0	0	0	0	0	0	0	0	0	0	0	0	0	0	0	0	0	0	0	0	0	0	0	0	0	0	0	0	0	0	0
ACCATCGCCCGACTCTCA	STM14_0090@NonSense	CP001363	89571	-	0	0	0	0	0	0	0	0	0	0	0	0	0	0	0	0	0	0	0	0	1	0	0	0	0	0	0	0	0	0	0	0	0	0
GTTACGACCAAATAAGCC	STM14_0090@NonSense	CP001363	89705	-	65	34	86	94	67	58	42	49	47	55	49	47	43	51	77	58	71	45	30	36	90	52	48	21	47	47	73	48	39	7	28	16	16	39
CGCGCTCTCTGGGTAGCA	STM14_0090	CP001363	89767	+	0	0	0	1	0	0	0	1	0	0	0	1	2	0	0	0	0	1	0	2	0	0	0	0	0	0	3	0	0	0	0	0	0	0
CCACCACCGTCGCGTGAG	STM14_0090	CP001363	89944	+	0	0	1	0	0	0	0	0	0	0	0	0	0	0	0	0	0	0	0	0	0	0	0	0	0	0	0	0	0	0	0	0	0	0
CCCACGTACTTAACTGCC	STM14_0090@NonSense	CP001363	90047	-	27	22	44	44	46	27	21	33	13	27	24	24	21	24	33	36	38	28	22	27	32	31	32	17	12	25	32	28	27	13	32	14	15	12
ACGCCCATCCGCTTATCT	STM14_0091	CP001363	90381	+	0	0	0	0	0	0	0	1	0	0	0	0	0	0	0	0	0	0	0	0	0	0	0	0	0	0	0	0	0	0	0	0	0	0
AGATCCGTCGGCGCTGCA	STM14_0091	CP001363	90688	+	10	8	29	23	17	19	18	24	8	10	19	13	11	22	30	26	17	16	13	17	39	20	16	8	17	14	25	21	15	8	16	15	5	15
TAGGATCTATGAAGCGAT	STM14_0091@NonSense	CP001363	90904	-	0	0	0	0	0	0	0	1	0	0	0	0	0	0	0	0	0	0	0	0	0	0	0	0	0	0	0	0	0	0	0	0	0	0
TAGTGGCAGAAAAAAAAA	STM14_0091@NonSense	CP001363	90904	-	9	7	15	21	14	15	10	16	8	4	8	14	7	9	25	15	21	6	6	12	8	13	9	5	12	23	27	5	10	2	6	5	9	6
TGTAAAAAGAGCTCATTG	STM14_0091@NonSense	CP001363	90954	-	18	10	33	36	17	16	15	25	13	18	19	16	19	16	35	24	39	20	11	18	34	22	11	19	22	30	26	22	15	18	18	16	4	14
ATCCACCCTCTCTAGACG	STM14_0092@NonSense	CP001363	91680	-	18	19	29	21	29	19	16	20	20	12	17	14	17	13	30	34	24	13	6	17	26	20	9	5	9	26	20	15	5	4	8	6	10	16
GGGACCTCGTACGCCAAA	STM14_0092	CP001363	91933	+	56	26	94	81	49	60	43	49	33	41	49	38	44	44	75	64	77	57	39	53	75	79	36	23	50	58	59	52	30	40	53	33	34	24
TGCACCACACGTCTCACC	STM14_0092	CP001363	91970	+	4	3	5	5	4	8	3	6	3	4	4	2	3	5	2	2	6	8	0	4	3	4	2	2	9	0	6	0	5	1	2	3	1	1
GATCCCGCTCGTGCCCTC	STM14_0092	CP001363	92013	+	0	0	1	1	0	0	0	0	0	0	0	1	3	0	1	0	1	1	0	0	1	1	1	2	1	0	0	0	1	0	0	0	0	3
GCGTATACATGCATAGTT	STM14_0092	CP001363	92034	+	117	40	104	136	76	65	55	61	64	56	55	74	81	57	72	89	100	57	56	51	77	72	42	23	56	80	95	41	27	31	52	38	38	63
AACATCAAGTGCCTCAAC	STM14_0092	CP001363	92250	+	33	18	30	30	26	35	18	29	17	23	13	24	22	13	33	30	26	17	12	25	28	40	13	7	30	23	33	16	8	4	23	14	6	15
AACCAGAGCTGCCACACT	STM14_0093@NonSense	CP001363	92542	-	4	3	3	5	11	3	4	6	1	7	4	8	3	3	7	10	4	7	0	6	1	9	4	2	4	9	6	6	2	1	3	0	3	5
ATCACCTCCACACACCTA	STM14_0094.J@NonSense	CP001363	92886	-	13	12	16	15	20	9	16	9	5	12	11	13	14	11	18	15	17	10	10	3	7	10	14	4	7	11	13	13	9	9	8	6	9	7
CCAGACACGGCATTTCCC	STM14_0094.J	CP001363	93087	+	0	0	0	0	0	0	0	1	0	0	0	0	0	0	0	0	0	0	0	0	0	0	0	0	0	0	0	0	0	0	0	0	0	0
CTACCTGACCACCGTGCC	STM14_0094.J@NonSense	CP001363	93339	-	48	18	30	43	36	28	21	28	21	16	29	31	29	14	53	36	41	28	4	23	57	29	38	13	39	29	35	36	15	19	39	10	21	19
CCCCACCCGAACTCGACA	STM14_0094.J	CP001363	93458	+	12	4	8	0	13	7	9	6	4	10	8	11	6	6	6	12	7	7	6	5	17	6	4	2	11	7	13	5	1	3	7	3	1	6
CCGCGACACCGAACCCCT	STM14_0094.J	CP001363	93458	+	26	20	38	49	40	25	21	27	16	20	21	19	37	18	50	36	32	28	13	35	34	25	19	5	14	37	39	20	6	12	17	4	16	17
CACCCGAGTAGCACCATA	STM14_0094.J	CP001363	93554	+	35	17	47	30	50	23	23	43	29	31	21	17	19	29	32	31	33	34	14	28	60	37	25	13	25	17	19	26	17	13	17	31	31	27
ATTTGCCGCCGATAGCTG	STM14_0094.J	CP001363	93735	+	24	9	41	41	32	16	36	23	19	29	15	50	16	19	47	36	28	19	9	27	52	28	21	6	18	26	28	21	23	15	28	5	12	21
CAATAATGCTCCCCAACC	STM14_0094.J	CP001363	93820	+	20	9	19	19	13	10	3	12	5	13	3	9	14	12	17	11	10	13	9	8	8	14	8	3	3	10	6	2	5	2	12	9	5	2
AGCATCATGTGACACGTG	STM14_0094.J	CP001363	93858	+	92	29	106	99	68	84	41	65	54	57	35	62	61	63	79	56	63	47	39	72	74	81	49	37	72	67	58	61	35	21	51	26	33	31
CGGAGAGAGAAAAAAGCA	STM14_0094.J	CP001363	93915	+	13	12	22	18	10	26	9	21	14	14	16	21	18	1	8	8	12	7	13	14	13	15	7	8	9	16	13	8	8	11	4	4	1	16
TACTCTACATGCAACCCA	STM14_0094.J	CP001363	93943	+	0	0	0	0	0	0	0	1	0	0	0	0	0	0	0	0	0	0	0	0	0	0	0	0	0	0	0	0	0	0	0	0	0	0
GCGATTGACAATCAAAGG	STM14_0094.J@NonSense	CP001363	93951	-	0	0	2	0	0	0	0	0	0	0	0	0	0	0	0	0	0	0	0	0	0	0	0	0	0	0	0	0	0	0	0	0	0	0
CACCTGTTGCCAACGATC	STM14_0094.J@NonSense	CP001363	94003	-	0	0	0	1	0	0	0	0	0	0	0	0	0	0	1	0	0	0	0	0	0	0	0	0	0	0	0	0	0	0	0	0	0	0
CGCAAGTACACTCTCCCG	STM14_0094.J	CP001363	94029	+	0	1	0	0	0	0	0	0	0	0	0	0	0	0	0	0	0	0	0	0	0	0	0	0	0	0	0	0	0	0	0	0	0	0
GCTCTGTTGGATTCCTGC	STM14_0094.J	CP001363	94072	+	0	0	0	0	0	0	0	1	0	0	0	0	0	0	0	0	0	0	0	0	0	1	0	0	0	0	0	0	0	0	0	0	0	0
TCCACCACTCCGCCATTG	STM14_0094.J@NonSense	CP001363	94092	-	0	0	0	0	0	0	0	0	0	0	0	0	0	0	0	0	0	0	0	0	0	0	0	0	0	0	1	0	0	0	0	0	0	0
GACATTACGGCTGTCCGC	STM14_0094.J@NonSense	CP001363	94218	-	0	0	0	0	0	0	0	0	0	0	0	0	0	0	0	0	0	0	0	0	0	1	0	0	0	0	0	0	0	0	0	0	0	0
GATGCCTGACCCTTTTAT	Intergen_0075@-	CP001363	94277	-	43	26	54	41	40	51	39	41	23	27	28	33	25	18	49	33	43	25	19	40	44	35	21	11	31	24	35	28	10	16	25	14	10	42
CGTATGCTAATGCCAGCC	Intergen_0075@-	CP001363	94295	-	0	0	0	0	0	0	0	0	0	0	0	0	0	0	0	0	0	0	0	0	0	0	0	0	0	0	1	0	0	0	0	0	0	0
AATTTCCATCTTTGACCA	STM14_0095@NonSense	CP001363	94361	-	1	0	0	0	0	0	0	0	0	0	0	1	1	0	0	0	0	0	1	0	0	0	1	0	3	0	0	0	0	0	0	0	0	0
TACAACGAAGCACACGAA	STM14_0095@NonSense	CP001363	94429	-	0	0	0	0	0	0	0	0	0	0	0	0	0	0	0	0	0	0	0	0	0	0	0	0	0	0	1	0	0	0	0	0	0	0
GCACGATAGGATCATACA	STM14_0095@NonSense	CP001363	94455	-	11	4	13	24	11	12	3	7	9	10	10	20	3	3	14	8	11	9	2	6	8	2	10	2	7	6	8	3	14	1	2	1	2	4
GGACGGACTGGGCGCCTA	STM14_0095	CP001363	94461	+	6	4	17	13	6	16	2	7	6	6	7	11	8	5	10	7	6	10	0	2	13	11	5	4	11	5	9	3	0	4	5	0	5	0
CACACTACATACATCACC	Intergen_0076@+	CP001363	94637	+	0	0	0	0	0	0	0	0	0	0	0	0	0	0	0	0	2	0	0	0	0	0	0	0	0	0	0	0	0	0	0	0	0	0
CTCGCGGCCCACACAGTA	Intergen_0076@-	CP001363	94645	-	24	18	25	30	20	21	17	24	14	16	11	14	12	27	15	14	15	20	8	15	23	18	16	4	10	16	20	12	2	5	15	4	23	14
TCTAAAACCAGAACCCAC	Intergen_0076@-	CP001363	94672	-	27	17	35	44	22	17	28	10	9	29	19	20	14	14	28	22	32	12	13	24	16	26	12	9	12	25	44	23	7	13	16	5	11	17
GAAACGCAGTAAGTCCGT	Intergen_0076@+	CP001363	94684	+	11	7	17	27	6	15	14	9	12	11	10	14	8	12	19	17	19	13	3	26	30	16	5	4	10	15	20	8	15	3	5	13	8	10
CTTCCAATTCAACCTTCC	Intergen_0076@-	CP001363	94692	-	14	13	33	30	13	15	9	10	10	13	14	12	16	11	15	14	10	15	11	16	10	12	16	5	9	18	20	13	13	9	5	8	1	7
ACGCGTGCCACTATAATA	Intergen_0076@-	CP001363	94699	-	29	7	28	24	14	20	19	12	11	16	15	21	20	15	17	20	18	19	10	17	21	22	13	3	17	25	26	17	7	9	9	5	12	9
ACCCCCCTGCCTCCACGC	Intergen_0076@-	CP001363	94719	-	1	0	0	0	2	2	0	1	1	0	1	0	0	0	1	2	0	1	0	0	1	6	0	0	0	0	1	0	1	0	0	0	1	0
ATGACCAAGCCCCGCCGT	Intergen_0076@+	CP001363	94720	+	4	1	2	11	1	1	5	4	3	1	0	0	0	0	3	1	2	3	0	0	3	2	0	1	3	1	0	1	0	0	2	0	0	1
CGCCCACCACCAGCCGGA	Intergen_0076@+	CP001363	94720	+	0	1	0	0	0	0	0	0	0	0	0	0	0	0	0	0	0	0	0	0	0	0	0	0	0	0	0	0	0	0	0	0	0	0
CGCGCTATTCTCACCAAC	Intergen_0076@+	CP001363	94720	+	1	2	1	0	1	2	0	1	1	2	1	1	0	1	3	5	5	0	1	1	2	1	0	1	0	1	0	1	0	0	0	0	1	2
GGGCCTTGCTCGAACCCC	Intergen_0076@+	CP001363	94720	+	3	2	4	5	0	1	0	3	1	0	1	0	2	2	2	1	2	0	0	0	4	1	2	3	5	0	1	0	0	0	1	0	1	0
CACCAACCTAAACGAGTA	Intergen_0076@-	CP001363	94728	-	17	8	20	17	25	14	11	15	8	9	7	12	11	6	12	16	13	16	8	13	14	10	8	3	15	6	8	3	0	11	9	2	4	5
GTAATACTACTGCCCAGT	Intergen_0076@-	CP001363	94728	-	0	0	0	0	0	0	1	0	0	0	0	0	0	0	0	0	0	0	0	0	0	0	0	0	0	0	0	0	0	0	0	0	0	0
GTGAGACAGATAACAGGC	Intergen_0076@-	CP001363	94836	-	0	1	0	0	0	0	0	0	0	0	0	0	0	0	0	0	0	0	0	0	0	0	0	0	0	0	0	0	0	0	0	0	0	0
TTTGACGCGTATTGGTGG	STM14_0096@NonSense	CP001363	94883	-	2	1	11	2	3	2	2	3	2	2	3	8	1	0	1	2	4	3	1	0	3	2	0	0	0	2	5	1	0	0	2	0	0	0
GAGCGCTACAAAGACTCG	STM14_0096	CP001363	94887	+	34	10	41	37	22	29	26	19	11	22	8	21	8	23	37	18	33	17	11	16	20	24	15	19	25	23	25	10	11	5	19	16	11	14
CATACCCAATCACCCCAC	STM14_0096@NonSense	CP001363	94921	-	7	1	7	7	2	2	4	3	0	3	0	2	1	5	1	3	3	1	0	0	1	4	1	0	1	0	0	2	5	3	0	2	0	0
GCCCAGTATCTTCAACAC	STM14_0096@NonSense	CP001363	94946	-	0	0	3	0	0	0	0	0	0	0	0	0	0	0	0	0	0	0	0	0	0	0	0	0	0	0	0	0	0	0	0	0	0	0
GTCATGCCCTGTAACGGC	STM14_0096	CP001363	94957	+	30	8	38	32	30	23	16	28	11	12	19	13	21	23	29	10	30	17	9	20	31	15	17	8	17	15	21	13	7	16	17	8	13	16
TGGTCAGGGCGACACACT	STM14_0096	CP001363	94962	+	30	14	28	28	25	20	13	9	15	19	13	10	21	26	17	27	28	22	7	15	19	19	9	7	6	21	19	6	18	5	9	11	2	13
TACCAATGGCACTTTGGA	STM14_0096	CP001363	94964	+	28	19	25	28	19	24	22	25	21	26	17	16	34	27	33	27	34	26	13	16	39	30	19	16	24	22	27	22	9	12	24	8	11	26
CGGGGTCCTTTTATGCTA	STM14_0096@NonSense	CP001363	94966	-	0	0	0	0	0	0	0	1	0	0	0	0	0	0	0	0	0	0	0	0	0	0	0	0	0	0	0	0	0	0	0	0	0	0
CTGCGAAATACCGGGCTC	STM14_0096	CP001363	95024	+	10	7	15	17	4	6	0	10	4	7	10	13	11	9	9	7	14	9	8	7	8	7	11	3	9	13	11	6	2	9	8	14	4	1
CGTACGCGCCTCGCAAGT	STM14_0096@NonSense	CP001363	95033	-	31	17	26	33	24	24	9	27	20	10	18	23	28	14	38	37	26	23	7	19	30	19	24	18	29	21	37	18	12	6	16	24	4	13
CAATCGCCTGCTTTACTG	STM14_0096@NonSense	CP001363	95104	-	0	0	0	0	0	0	0	1	0	0	0	0	0	0	0	0	0	0	0	0	0	0	0	0	0	0	0	0	0	0	0	0	0	0
CGCCCCTACATGGCTCAT	STM14_0096	CP001363	95111	+	19	10	27	22	13	17	5	12	12	17	13	13	9	6	22	15	9	16	7	9	8	28	11	6	17	19	17	7	8	1	6	4	9	7
CGACTACCAACAACTAGA	STM14_0096	CP001363	95122	+	0	1	1	0	0	0	0	0	0	0	0	0	0	0	0	0	0	0	0	0	0	0	0	0	0	0	0	0	0	0	0	0	0	0
CTGGCACCCCCACCCTCG	STM14_0096	CP001363	95122	+	0	1	1	0	0	0	0	0	0	0	0	0	0	0	0	0	0	0	0	0	0	0	0	0	0	0	0	0	0	0	0	0	0	0
AGAAGGGAACATCCCACT	STM14_0096@NonSense	CP001363	95130	-	14	8	21	14	14	16	12	15	11	6	8	13	7	12	10	11	7	10	7	6	15	15	5	8	5	3	14	14	4	4	9	4	3	8
GGCTTCCCCGCCCGGCCC	STM14_0096	CP001363	95148	+	1	2	10	5	7	4	7	1	2	6	1	4	2	0	0	2	10	2	1	2	2	1	3	0	0	4	2	0	0	1	5	1	1	1
CACAACGCACAGACCTAT	STM14_0096@NonSense	CP001363	95154	-	0	0	0	0	0	0	0	0	0	0	0	0	0	0	0	0	0	0	0	0	1	0	0	0	0	0	0	0	0	0	0	0	0	0
GTCTCAGTCTGGCAACGT	STM14_0096	CP001363	95169	+	6	4	12	10	5	3	7	4	1	2	3	8	0	5	13	9	8	5	4	3	2	2	4	0	3	1	9	6	1	1	4	2	2	1
CTTGAGTTAAGCGAAGCG	STM14_0096.J	CP001363	95234	+	8	2	15	18	13	9	6	8	6	10	7	7	3	7	9	8	16	9	4	5	9	9	4	1	3	9	15	6	9	1	15	2	1	8
GCCCACTATACCCACCCT	STM14_0096.J	CP001363	95302	+	0	1	0	0	0	0	0	0	0	0	0	0	0	0	0	0	0	0	0	0	0	0	0	0	0	0	0	0	0	0	0	0	0	0
TTGCCGTGGCGATACCCC	STM14_0097	CP001363	95332	-	0	0	0	0	0	0	0	0	0	0	0	0	0	0	0	0	0	0	0	0	0	0	0	0	0	0	1	0	0	0	0	0	0	0
ATAATCGCATCCATCATG	STM14_0097	CP001363	95334	-	8	6	10	12	12	15	7	2	8	4	3	7	16	2	6	6	15	9	7	1	6	10	4	5	3	3	10	10	1	4	3	2	1	5
TACCTCCCTTAATAACTT	STM14_0097	CP001363	95343	-	9	2	12	6	6	8	6	3	5	3	2	3	4	5	2	2	5	10	1	2	3	2	4	1	7	2	2	5	2	0	1	0	0	2
CCTCAATACCCACCCGCA	STM14_0097	CP001363	95345	-	8	3	10	12	5	4	10	5	2	7	9	7	14	5	18	6	10	9	2	9	4	10	3	2	12	16	10	10	2	12	3	1	3	3
TGGTGTGGGGTGAATCGT	Intergen_0077@+	CP001363	95393	+	35	19	45	31	32	36	20	42	14	21	20	18	30	17	41	35	34	33	14	19	26	20	25	13	29	37	45	22	24	10	26	19	26	17
AACATGTACCGCTTCGAA	Intergen_0077@-	CP001363	95401	-	6	0	5	2	3	4	3	3	1	1	0	4	0	6	4	3	3	3	3	2	2	3	2	2	0	1	3	0	1	0	0	3	0	2
CCCTGAGATGCCCCCGTA	Intergen_0077@-	CP001363	95405	-	0	0	0	0	2	1	0	0	0	0	0	0	0	0	0	0	0	0	0	0	0	0	0	0	0	0	0	0	0	0	0	0	0	0
GACGGGAAGCGAGACATG	Intergen_0077@-	CP001363	95411	-	11	4	13	13	14	14	9	15	9	11	5	7	10	20	10	2	17	0	5	6	9	9	6	4	6	3	4	13	1	1	0	6	4	2
CTGGTAGCGCCCCCGAAA	Intergen_0077@-	CP001363	95418	-	7	4	10	17	11	8	5	8	8	2	5	8	6	1	9	11	8	2	6	7	5	8	8	2	7	9	12	11	3	1	12	0	1	1
ATTGCGTACAAAAGGGGG	Intergen_0077@-	CP001363	95433	-	7	3	8	4	8	1	2	3	2	6	10	2	4	3	10	4	10	9	3	6	10	15	4	0	2	9	10	1	1	3	5	0	1	0
AGCAAGCCCCCAACCTAC	Intergen_0077@+	CP001363	95438	+	0	0	0	1	0	0	0	0	0	0	0	0	0	0	0	0	0	0	0	0	0	0	0	0	3	0	0	0	0	0	0	0	0	0
ATAAGATGCGGTCACCGG	STM14_0098@NonSense	CP001363	95535	+	2	1	7	3	8	5	9	3	4	2	6	3	5	3	3	4	6	1	1	1	0	4	7	0	5	2	5	3	2	1	7	1	4	1
GGTCCACGCCACATCTCC	STM14_0098	CP001363	95623	-	32	22	32	33	12	16	23	15	14	22	13	28	12	32	20	17	20	14	7	10	37	17	19	5	12	18	20	8	11	9	7	7	7	15
ACGCCCCCGTCTCGGCAC	STM14_0098	CP001363	95655	-	0	0	0	0	0	0	0	0	0	0	0	0	0	0	0	0	0	0	0	0	0	0	0	0	0	0	1	0	0	0	0	0	0	0
AGCCACACCCATAGATCA	STM14_0098@NonSense	CP001363	95704	+	0	0	0	0	0	0	1	0	0	0	0	0	0	0	0	0	0	0	0	0	0	0	0	0	0	0	0	0	0	0	0	0	0	0
CTGCTTTCTTGTCCCAAG	STM14_0098	CP001363	95713	-	27	35	64	106	58	71	43	34	32	37	38	58	41	34	62	53	80	36	37	25	59	44	48	23	49	50	64	36	20	17	42	22	34	34
GCTCGAGTCATACACATG	STM14_0098	CP001363	95731	-	17	5	33	20	18	25	19	25	7	19	8	20	17	17	22	28	17	15	7	20	21	20	8	4	7	25	22	12	9	7	14	7	3	15
CGCGCAAGGTCCCTAGCT	Intergen_0078@-	CP001363	95802	-	6	1	7	12	4	4	3	1	4	6	0	2	6	0	9	2	6	3	4	6	2	0	1	1	3	1	0	2	1	1	0	0	0	1
TCAGGCATCCCCCACTAC	Intergen_0078@-	CP001363	95855	-	28	3	22	12	15	12	16	12	19	14	6	5	14	6	8	11	16	10	10	4	20	9	4	4	16	10	17	7	3	5	6	2	10	6
CCCTATGCCGCCCGCATT	Intergen_0078@-	CP001363	95857	-	0	11	17	10	3	7	6	7	7	6	4	5	8	8	7	0	6	13	1	10	5	12	2	6	9	7	4	3	1	1	6	5	2	0
GGTGCACGCAGGCTCCTC	Intergen_0078@+	CP001363	95867	+	8	3	5	11	7	8	5	8	3	13	3	3	6	0	5	11	13	2	6	5	10	2	2	5	6	5	4	4	1	0	2	0	5	3
CTGGCTACCGCCTATCCC	Intergen_0078@-	CP001363	95869	-	1	0	2	4	8	3	4	3	2	2	2	2	3	0	3	1	6	4	1	4	1	2	3	3	0	2	7	6	3	2	1	0	1	0
GCTAGGAGTCACCCTCCA	Intergen_0078@-	CP001363	95869	-	31	12	39	27	14	22	16	16	10	16	10	21	16	12	34	15	27	22	9	34	28	36	13	5	23	18	21	12	10	17	17	11	13	10
GGCGCGGAGACCAGCCTC	Intergen_0078@-	CP001363	95869	-	21	10	22	16	13	11	9	15	13	9	17	9	11	4	12	10	23	6	4	3	11	12	3	0	12	15	14	10	13	8	4	6	4	11
CCGAACCTCATTACGAAT	Intergen_0078@-	CP001363	95870	-	0	1	5	2	0	1	2	1	1	1	0	0	0	0	3	0	0	1	0	1	0	1	0	0	3	0	0	0	0	0	0	0	1	0
TAGCGACCGCCTAACAGC	Intergen_0078@-	CP001363	95881	-	18	9	23	21	13	20	15	6	6	6	4	6	10	7	24	6	12	20	6	13	16	19	11	11	12	18	9	13	13	7	13	9	8	10
CACCACATAAGTAAAAGG	Intergen_0078@-	CP001363	95907	-	6	11	29	11	18	6	16	11	15	10	11	9	8	11	18	10	18	15	7	4	8	10	7	3	10	12	11	9	0	3	7	2	9	10
ATGCGTATTTGGCAGTTA	Intergen_0078@-	CP001363	95912	-	7	12	16	14	11	16	7	7	10	4	9	7	13	10	20	10	23	7	5	11	9	11	12	9	14	5	17	12	3	4	5	3	8	8
GGTTCCCCCTCACCACCT	Intergen_0078@-	CP001363	95912	-	52	27	65	51	48	31	36	40	30	37	25	32	49	49	69	50	54	44	31	50	63	55	26	25	39	54	78	38	11	16	25	24	17	27
TACCCAATGCTTACTCTT	Intergen_0078@-	CP001363	95912	-	4	3	10	7	7	4	3	4	4	7	2	3	2	6	3	2	3	9	1	5	11	5	0	5	3	6	0	3	6	1	1	2	7	1
TATGGCGCCGGCCCACCC	Intergen_0078@-	CP001363	95913	-	10	14	34	32	30	16	12	23	7	22	13	17	9	15	23	10	15	16	7	14	15	25	15	10	22	11	17	8	8	9	2	10	4	5
CACGGGTAAGCACCTCCA	Intergen_0078@-	CP001363	95916	-	78	39	110	92	59	72	67	52	30	52	48	70	68	61	99	65	112	69	43	50	88	69	68	36	57	82	77	62	30	36	58	35	36	59
CAGATCACGCCCAACCCA	STM14_0099@NonSense	CP001363	96008	-	11	12	10	9	11	4	3	5	2	3	9	3	8	10	12	13	13	6	3	6	11	6	8	2	3	7	21	4	13	0	3	4	5	1
CCTTGAAACTAATGGCCC	STM14_0099@NonSense	CP001363	96008	-	7	1	3	1	7	2	1	7	2	7	6	4	1	2	4	0	4	5	1	1	14	1	2	2	4	3	9	3	0	3	6	1	4	4
AAGTGTGAGTGTTGTATT	STM14_0099	CP001363	96011	+	0	0	0	1	0	0	0	0	0	0	0	0	1	0	0	0	1	0	0	0	0	0	0	0	0	0	0	0	0	0	0	0	0	0
AGAGCTAGCTCAAATAAC	STM14_0099	CP001363	96011	+	0	1	0	0	2	3	0	0	0	0	0	0	1	1	4	2	0	0	0	0	0	0	0	0	0	0	1	0	0	0	0	0	0	0
GTGTACGCAATTAAGGTT	STM14_0099@NonSense	CP001363	96018	-	34	15	32	28	26	30	25	16	17	6	16	21	11	11	24	20	19	18	4	20	18	22	13	12	9	17	17	7	7	3	15	12	18	11
ACCCACCTCGCGTCCCAT	STM14_0099@NonSense	CP001363	96024	-	42	28	48	45	41	45	15	50	18	27	24	16	16	23	35	33	33	28	16	17	45	25	30	17	21	24	36	20	15	18	21	8	9	14
CACCTATGACTGACTCCA	STM14_0099@NonSense	CP001363	96075	-	0	0	2	2	1	0	1	1	1	0	0	2	0	0	1	0	0	0	0	1	3	0	0	0	1	2	0	2	0	0	0	0	3	0
CCCCTCAATATCAATTAA	Intergen_0079@-	CP001363	96333	-	0	1	0	0	0	0	1	0	0	0	0	1	0	1	0	0	0	1	0	0	1	0	0	0	0	1	0	0	0	0	0	0	2	1
GGTAGGGCGGCACGTACA	Intergen_0079@-	CP001363	96337	-	0	0	0	5	0	0	0	0	0	0	0	0	0	0	0	0	0	1	0	0	1	0	0	0	0	1	0	0	0	0	0	0	0	0
GCGGATCCTGCGTATACC	Intergen_0079@-	CP001363	96415	-	0	0	2	1	0	0	0	0	1	0	0	0	0	3	2	0	3	1	0	2	0	0	0	0	0	0	0	1	0	0	0	0	0	0
TCAGGCACGATCGTGATG	Intergen_0079@-	CP001363	96415	-	12	11	13	16	26	13	7	10	3	1	14	7	7	11	7	5	9	3	1	4	5	8	2	3	2	3	15	0	2	4	5	5	6	10
CATCTATCCTCGTACCCT	Intergen_0079@+	CP001363	96573	+	15	21	13	30	18	24	7	11	10	12	11	5	12	4	17	15	6	13	8	7	12	23	8	9	8	18	10	13	5	4	12	1	8	5
TGATGCGAGTAGATTACG	STM14_0100	CP001363	96693	+	6	0	0	5	1	13	1	1	5	6	0	1	1	2	7	1	6	0	0	2	7	2	0	1	1	7	1	2	0	1	0	0	0	1
CGTAAGATCATCGAAGAA	STM14_0100	CP001363	96698	+	3	4	6	4	2	0	0	4	3	2	1	0	1	1	0	0	4	0	0	2	0	1	2	0	2	2	2	1	0	1	1	2	0	0
ACTAATAACCCAGTCTGG	STM14_0100	CP001363	96720	+	17	18	50	44	35	37	26	33	18	25	19	25	27	14	35	18	33	28	14	30	33	13	16	13	23	19	29	26	17	9	29	7	12	14
CACACGGAAACTCACGCC	STM14_0100@NonSense	CP001363	96769	-	0	0	0	0	0	0	0	0	0	0	0	0	0	3	0	0	0	0	0	0	0	0	0	0	0	0	0	0	0	0	0	0	0	0
GGCAAAGCTATCATGGGA	STM14_0100	CP001363	96928	+	10	2	9	1	5	8	1	3	6	2	1	8	2	7	3	3	5	4	2	0	2	1	6	3	2	9	7	4	0	3	8	4	0	3
GGCAACCAGACATAACCG	STM14_0100@NonSense	CP001363	96934	-	26	14	24	20	10	17	7	8	8	10	11	8	14	26	12	12	13	8	6	17	12	14	13	6	12	17	10	7	8	9	14	3	7	1
AGCGCGATTAACGAGTCT	STM14_0100@NonSense	CP001363	96936	-	0	0	0	0	0	0	0	1	0	0	0	0	0	0	0	0	0	0	0	0	0	0	0	0	0	0	0	0	0	0	0	0	0	0
GTAACAAATTCGTCACGC	STM14_0100@NonSense	CP001363	96936	-	0	0	1	0	0	0	0	0	0	0	0	0	0	0	0	0	0	0	0	0	1	0	0	0	0	0	0	0	0	0	0	0	0	0
GTTAGGAGTCATCAACAC	STM14_0100	CP001363	96964	+	16	11	26	18	21	19	17	20	13	18	11	11	6	14	26	12	14	20	12	22	9	13	18	9	19	13	18	15	11	8	24	10	11	8
GCGCACACCGGCGGAGGC	STM14_0100	CP001363	96991	+	10	15	42	32	31	27	20	18	12	17	20	27	15	21	21	21	19	25	13	14	15	26	20	11	13	21	20	11	12	4	10	9	13	9
GCGCGTGCTGAACTGAAG	STM14_0100	CP001363	97013	+	6	7	13	14	4	6	3	6	2	5	1	2	14	5	4	5	7	0	1	1	8	2	2	2	1	2	0	1	0	5	5	2	0	4
AACTCGACCTTCTCGACA	STM14_0100	CP001363	97018	+	7	3	2	3	4	5	1	5	0	0	1	0	1	0	0	2	1	0	0	0	0	3	0	0	3	1	4	0	0	0	1	2	0	1
GTTCCATCGATGGTGCAA	STM14_0100@NonSense	CP001363	97019	-	0	0	0	0	0	0	0	0	0	0	0	0	0	0	0	0	0	0	0	0	1	0	0	0	0	0	0	0	0	0	0	0	0	0
ATTATACTACGAATCGAA	STM14_0100@NonSense	CP001363	97023	-	23	17	39	67	19	19	22	20	19	20	19	40	18	26	27	27	60	31	12	18	36	35	16	12	37	23	32	20	10	14	24	14	16	20
GTCTCCGGCCTCCAATGC	STM14_0100@NonSense	CP001363	97033	-	0	0	0	0	0	0	0	0	0	0	0	0	0	0	0	0	0	0	0	0	0	0	0	0	0	0	1	0	0	0	0	0	0	0
TTGCTCACATCCACGACA	STM14_0100@NonSense	CP001363	97087	-	14	6	18	10	33	14	8	9	16	8	3	16	5	13	13	8	10	18	4	8	8	27	9	3	11	4	11	10	5	7	3	4	7	5
CGCACGGCCTCCCCCACA	STM14_0100@NonSense	CP001363	97108	-	0	0	0	0	0	0	0	0	0	0	0	0	0	0	0	0	0	0	0	0	1	0	0	0	0	0	0	0	0	0	0	0	0	0
CGCAGCGTATGTTACTGG	STM14_0100@NonSense	CP001363	97112	-	0	0	0	0	0	0	0	0	0	0	0	0	0	0	0	0	0	0	0	0	1	0	0	0	0	0	1	0	0	0	0	0	0	0
AAACCTGAGGTTTGTAAT	STM14_0100@NonSense	CP001363	97129	-	13	14	15	19	20	24	11	6	20	8	12	7	15	9	22	7	24	14	4	9	11	8	13	7	14	17	14	15	5	7	10	19	9	8
TAGATCTTATGCAAACCA	STM14_0100	CP001363	97130	+	4	1	2	7	1	4	1	3	0	1	3	0	2	2	2	3	1	0	0	2	1	2	2	3	4	1	2	0	5	0	5	1	5	1
CAAAAACTAGAAAAGCCC	STM14_0100@NonSense	CP001363	97146	-	0	0	1	0	0	0	0	0	0	0	0	0	0	0	0	0	0	0	0	0	0	0	0	0	0	0	0	0	0	0	0	0	0	0
GATCCACATCGTGGCTAC	STM14_0100@NonSense	CP001363	97146	-	21	16	44	28	11	20	24	23	9	7	13	17	21	19	23	21	29	18	11	6	33	15	22	10	28	14	34	15	16	6	23	8	4	10
AACTAGAGACAGCGCCCC	STM14_0100@NonSense	CP001363	97161	-	15	10	13	32	24	9	15	18	11	16	16	11	15	11	11	11	25	12	10	19	17	9	5	6	16	17	13	21	10	4	18	2	8	12
TTCTGAGCCCGAACGCAA	STM14_0100@NonSense	CP001363	97172	-	27	8	22	36	19	19	22	17	15	16	4	23	9	15	26	14	17	24	6	19	22	27	15	6	13	20	31	17	11	9	19	14	9	14
AAACCAATCAAGTGCAGA	STM14_0100@NonSense	CP001363	97194	-	19	26	58	33	24	21	17	18	21	15	11	19	12	26	25	18	24	18	6	14	17	16	18	16	13	13	24	10	2	18	31	1	6	20
AATAGCGGAAGGAAGAAG	STM14_0100@NonSense	CP001363	97194	-	5	6	8	7	1	5	6	6	6	3	0	1	2	2	7	5	9	3	1	3	4	2	4	1	3	10	5	4	0	1	5	4	0	3
TCGAGCTTGCGACAACGC	STM14_0100@NonSense	CP001363	97194	-	24	9	29	37	37	42	19	33	16	32	21	27	12	20	19	24	38	27	10	23	23	18	18	14	22	15	18	15	12	12	4	12	4	21
TACGACGCATTTTTAATG	STM14_0100	CP001363	97381	+	13	6	17	17	12	10	6	5	6	6	6	6	6	11	10	13	7	11	6	11	15	6	6	2	9	7	15	6	2	2	7	3	0	4
TACTGGCGGTGCGCGTAG	STM14_0100	CP001363	97381	+	39	11	45	46	40	38	23	29	17	28	17	17	24	19	35	28	25	31	12	26	39	23	12	9	30	16	23	21	14	18	19	9	10	20
TGCCAATGCAGAACCCCT	STM14_0100	CP001363	97381	+	50	29	87	65	61	66	30	39	31	42	21	30	53	36	95	47	70	40	27	39	49	59	35	26	35	27	42	65	33	31	25	10	34	25
CCATCCTCCACCGCGAAT	STM14_0100@NonSense	CP001363	97389	-	9	3	7	9	7	6	3	3	5	3	9	3	1	1	6	3	4	11	0	5	2	1	6	3	3	4	0	2	1	2	2	1	0	5
GATAGCTTTACGAACACC	STM14_0100	CP001363	97392	+	54	19	57	70	47	49	40	35	24	26	24	32	37	20	55	37	55	36	18	26	33	43	31	14	32	38	54	37	31	11	28	13	13	34
AAACGATTAGCACTCTCC	STM14_0100	CP001363	97408	+	22	5	20	19	6	10	8	14	4	6	10	11	16	13	12	14	18	7	7	11	21	15	5	12	10	12	9	12	9	4	18	10	6	16
GTTGGAGGGCTCTTTGAA	STM14_0100	CP001363	97408	+	0	0	8	3	5	3	0	3	1	4	1	2	1	1	8	5	3	6	0	0	2	1	1	1	1	2	2	4	1	0	0	0	0	3
AGGCCCCTAAGCCCTACG	STM14_0100	CP001363	97415	+	0	0	0	0	0	0	0	0	0	0	0	0	0	0	0	0	0	0	0	0	1	0	0	0	0	0	0	0	0	0	0	0	0	0
GATACAATAAGTACTTAA	STM14_0100@NonSense	CP001363	97478	-	7	1	9	10	5	6	2	5	4	1	6	6	4	7	4	6	7	6	5	3	2	3	2	0	5	3	2	5	0	2	2	4	1	6
TCCCCCACATAATATGAC	STM14_0100	CP001363	97514	+	7	27	40	34	16	15	16	20	10	10	13	22	12	14	35	7	26	16	8	18	27	20	14	6	11	8	22	10	4	8	5	6	15	8
TAAACACACCACGAGTAG	STM14_0100@NonSense	CP001363	97533	-	0	1	0	0	0	0	0	0	0	0	0	0	0	0	0	0	0	0	0	0	0	0	0	0	0	0	0	0	0	0	0	0	0	0
CCAAACTAATTAAGGCAA	STM14_0100@NonSense	CP001363	97557	-	17	5	17	20	17	14	11	7	11	5	14	14	14	6	11	9	15	17	5	11	21	7	12	8	15	7	7	7	5	4	2	9	4	5
CGGACATAACGAGCCGGC	STM14_0100	CP001363	97652	+	21	24	49	42	29	28	18	34	22	16	26	31	31	31	32	24	36	28	19	27	40	28	33	8	23	24	28	22	8	18	16	15	6	23
GACACCCCGCTCACCCCA	STM14_0100@NonSense	CP001363	97654	-	4	3	12	2	11	1	1	4	9	2	10	13	3	5	6	5	7	8	8	3	8	4	5	8	15	4	9	5	14	2	6	1	4	5
AACCGAAAGTAAAGGCCC	STM14_0100@NonSense	CP001363	97700	-	24	13	41	18	31	14	13	21	9	12	15	20	20	15	11	16	26	21	7	17	16	14	11	9	13	20	14	15	24	5	19	10	10	23
CGCGGACCCGTCTCGGTT	STM14_0100@NonSense	CP001363	97700	-	0	1	0	0	0	0	0	0	0	0	0	0	0	0	0	0	0	0	0	0	0	0	0	0	0	0	0	0	0	0	0	0	0	0
TACTTAACATCAGACCTG	STM14_0100@NonSense	CP001363	97700	-	0	0	0	0	0	0	0	1	0	0	0	0	0	0	0	0	0	0	0	0	0	0	0	0	0	0	0	0	0	0	0	0	0	0
CAATATCCTTATATAAAC	STM14_0100@NonSense	CP001363	97726	-	29	23	32	67	25	30	20	21	23	27	22	33	25	27	52	34	39	24	15	23	34	40	23	9	19	24	30	13	24	17	15	20	21	9
ACCTAGCATGACCTCCCG	STM14_0100	CP001363	97773	+	8	4	5	13	17	10	8	6	4	2	6	3	4	2	6	1	6	3	1	3	3	3	8	1	0	10	5	2	1	1	2	0	6	8
AATCCCCATGCCCAGATC	STM14_0100@NonSense	CP001363	97782	-	19	15	26	53	23	30	16	16	19	21	7	27	27	16	18	24	17	19	12	20	32	25	15	21	23	19	29	11	16	12	13	9	20	13
CCTCTCCTTCTCAGCGAT	STM14_0100	CP001363	97836	+	1	1	1	0	3	0	0	1	6	2	0	0	0	1	0	0	1	0	1	0	1	0	0	0	0	0	1	6	0	0	1	0	0	0
CCCCATCAAACTCTCGCC	STM14_0100@NonSense	CP001363	97844	-	1	1	6	3	4	0	3	2	2	1	2	0	2	0	3	1	0	0	5	0	3	1	2	1	1	0	2	0	0	0	7	2	0	0
CGAATTAACGTCTTACCC	STM14_0100	CP001363	97881	+	47	32	64	71	36	41	37	34	24	24	21	33	26	40	29	42	54	42	27	17	48	24	22	19	42	52	37	33	9	13	30	13	24	33
CTCCGGCAAGCCGATAAC	STM14_0100@NonSense	CP001363	97928	-	4	1	1	7	2	8	0	3	0	2	0	3	0	2	3	1	1	5	1	2	3	3	5	3	4	0	4	0	1	0	2	0	0	0
TATTAGCCTCACTTTGAA	STM14_0100	CP001363	97936	+	7	5	12	19	7	7	5	3	6	8	3	3	8	6	7	4	5	4	5	4	10	10	11	2	12	3	10	5	1	3	3	2	3	7
TACCCACAGTAGAATAAG	STM14_0100@NonSense	CP001363	97944	-	6	0	10	16	3	9	2	2	5	3	7	2	6	3	8	6	9	7	0	3	9	4	7	2	3	4	10	0	1	4	5	8	2	4
AGCCGACCCTCTCTTCTA	STM14_0100	CP001363	97967	+	8	4	21	18	8	13	8	8	10	10	8	2	9	2	10	15	10	8	10	14	11	14	4	4	6	5	9	5	1	7	3	7	4	5
AGTGGTCGCCCAAAGTAC	STM14_0100	CP001363	97971	+	25	6	11	15	11	8	6	13	7	6	1	6	10	13	7	5	15	5	6	11	10	9	6	2	5	11	8	10	5	1	4	1	2	6
CCAATGGAATATGCCTCG	STM14_0100@NonSense	CP001363	98046	-	0	0	0	0	0	0	1	0	0	0	0	0	0	0	0	0	0	0	0	0	1	0	0	0	0	0	0	0	0	0	0	0	0	0
ACGACAATCGATGGAGCA	STM14_0100	CP001363	98067	+	19	4	15	13	19	11	4	12	9	8	7	1	18	7	10	15	12	13	2	6	16	11	26	10	10	8	4	11	8	5	5	8	8	7
CTCACCCCCCCGCTACCT	STM14_0100	CP001363	98117	+	5	3	4	8	4	3	2	5	2	1	1	3	2	2	3	7	3	4	1	1	0	5	4	0	0	4	1	5	4	2	0	2	2	0
GCTTAGACATGAGCGAAT	STM14_0100@NonSense	CP001363	98127	-	15	9	19	11	13	9	14	17	6	13	10	10	12	8	18	16	12	11	4	3	9	15	14	10	5	16	6	8	2	3	2	2	5	7
AATACATCAGACCAAAAG	STM14_0100	CP001363	98138	+	14	6	9	16	6	7	10	8	4	11	5	3	5	4	9	5	16	6	3	2	7	10	3	2	5	9	5	3	2	4	4	2	9	1
TAAAAAACCCTGCCCCGG	STM14_0100	CP001363	98232	+	2	14	21	16	9	6	13	19	4	4	10	22	8	8	27	10	26	9	9	13	23	21	7	6	7	5	16	4	11	6	13	2	5	11
GCGATGCGTACCCGCGCC	STM14_0100	CP001363	98235	+	9	17	17	18	12	11	11	9	10	5	6	4	5	11	14	9	8	4	6	7	24	17	10	8	20	4	9	5	9	3	6	3	3	13
GCACCCACGAGCAATATC	STM14_0100	CP001363	98252	+	29	6	32	23	21	27	10	18	17	9	7	13	15	17	17	17	17	29	8	12	18	15	10	4	20	9	16	5	9	1	21	9	12	5
CCGCGCGCCACTATCTCA	STM14_0100@NonSense	CP001363	98260	-	0	0	0	0	0	0	0	0	0	0	0	0	0	0	0	0	0	0	0	0	0	0	0	0	0	0	1	0	0	0	0	0	0	0
ACTACCACTTGCCCTACA	STM14_0100	CP001363	98266	+	16	3	33	27	23	12	11	7	5	7	10	10	7	7	7	4	10	8	8	8	8	2	6	6	10	8	10	8	1	3	6	0	2	0
ACATGGATATACCACAGG	STM14_0100	CP001363	98376	+	2	0	0	3	1	0	2	2	2	0	1	2	0	0	2	0	0	3	0	1	0	1	0	0	0	1	1	0	0	0	0	0	0	1
TCTCACTATCGCAACGTA	STM14_0100	CP001363	98381	+	26	14	30	23	17	20	8	12	10	20	13	12	7	14	20	14	24	19	8	9	26	17	17	10	18	26	23	9	22	5	12	8	16	5
GGTACAACAACCACCTGA	STM14_0100	CP001363	98502	+	39	8	36	37	24	33	17	28	21	27	16	30	30	14	34	17	36	20	11	11	21	31	18	12	23	24	30	17	21	5	19	13	16	17
ATGCAACCCCTGCAAAAA	STM14_0100@NonSense	CP001363	98534	-	2	3	6	7	5	2	3	7	2	3	6	2	3	4	10	8	5	1	2	7	7	4	2	2	5	3	11	9	1	0	0	3	4	4
CCACTGCACAAAAACACT	Intergen_0080@+	CP001363	98570	+	46	46	81	106	57	62	65	68	47	56	65	54	68	54	66	74	68	63	28	56	98	94	55	27	45	69	85	49	32	35	47	32	41	43
CCCCCGCCCTAGCTATCC	Intergen_0080@+	CP001363	98608	+	0	0	0	0	0	0	0	1	0	0	0	0	0	0	0	0	0	0	0	0	0	0	0	0	0	0	0	0	0	0	0	0	0	0
CCTCGGCACTCGCCCAGC	Intergen_0080@+	CP001363	98617	+	20	12	31	33	28	22	18	23	15	16	11	24	18	19	22	29	26	12	10	12	23	18	20	6	16	14	39	15	8	8	15	7	14	19
GATCTGTTCTACTGCCAT	Intergen_0080@+	CP001363	98631	+	0	0	0	0	0	0	0	0	0	0	0	0	0	0	0	0	0	0	0	0	0	1	0	0	0	0	0	0	0	0	0	0	0	0
ACCTCACGCGTTACTTGC	STM14_0101	CP001363	98651	-	23	13	47	49	23	35	27	22	19	20	11	22	16	24	30	19	25	15	18	17	44	18	12	9	15	19	33	17	7	6	25	11	12	17
AAGCGATATATGATGCCT	STM14_0102	CP001363	98765	+	70	38	109	87	77	68	76	74	44	58	48	54	64	48	67	75	81	57	26	65	108	79	48	31	63	80	61	42	42	30	47	35	47	40
ACCCCCGATCCACTAGCC	STM14_0101	CP001363	98782	-	54	26	101	85	76	79	36	71	40	43	39	55	53	41	56	50	74	45	33	47	56	59	41	20	59	71	78	53	32	14	35	29	37	50
AACTCCCGCCGCAAGCAA	STM14_0102	CP001363	98834	+	44	34	57	52	45	39	57	46	14	49	33	37	37	27	75	46	50	26	11	40	65	42	42	18	38	48	42	45	22	25	38	13	16	29
TGCTCCAACTAAATACAA	STM14_0102@NonSense	CP001363	98842	-	12	14	36	53	25	20	15	23	15	15	22	35	25	33	48	36	29	24	17	15	40	19	17	26	21	18	25	25	16	13	18	10	11	11
CCTTGTACCACACCGAGT	STM14_0102	CP001363	98915	+	0	0	0	0	0	0	1	0	0	0	0	0	0	0	0	0	0	0	0	0	0	0	0	0	0	0	0	0	0	0	0	0	0	0
CCGACAAGACCAGGCCCC	STM14_0103@NonSense	CP001363	99037	-	15	3	21	16	10	12	9	7	4	14	4	12	3	19	17	9	14	8	4	4	13	14	16	3	5	16	8	4	5	1	8	3	4	7
CGTTCTCCGCCAGGTGTA	STM14_0103	CP001363	99077	+	0	3	6	5	2	3	3	0	0	2	0	0	1	3	4	1	5	4	0	3	9	3	4	6	2	1	0	4	1	0	6	1	0	0
CCCCCCTGTATGGACACC	STM14_0103@NonSense	CP001363	99104	-	20	12	26	18	25	17	11	9	6	12	12	9	15	12	21	13	19	8	7	8	24	13	13	6	8	13	27	11	3	2	10	6	5	15
GCGCCCATCAACTGGCCT	STM14_0103@NonSense	CP001363	99172	-	0	0	0	0	0	0	0	2	0	0	0	0	0	0	0	0	0	0	0	0	0	0	0	0	0	0	0	0	0	0	0	0	0	0
GTTACCCACACTAACTCG	STM14_0103@NonSense	CP001363	99209	-	0	1	0	0	0	0	0	0	0	0	0	0	0	0	0	0	0	0	0	0	0	0	0	0	0	0	0	0	0	0	0	0	0	0
ACACACTAAGCCCTTCTG	STM14_0104	CP001363	99497	+	32	15	33	48	24	21	32	22	19	27	21	23	20	18	27	35	49	23	14	16	26	26	26	15	23	28	39	30	12	13	17	15	12	18
AGTGCAAGCGGCATATTA	STM14_0104	CP001363	99517	+	0	0	1	0	0	0	0	0	0	0	0	0	0	0	0	0	0	0	0	0	0	0	0	0	0	0	0	0	0	0	0	0	0	0
GCCACTCCACGCTCGACG	STM14_0104@NonSense	CP001363	99588	-	24	5	26	17	19	36	14	21	22	19	14	14	12	24	33	20	29	15	11	28	33	24	22	7	32	22	26	19	24	7	10	19	11	21
AAAACCCCCAACTTATGC	STM14_0104@NonSense	CP001363	99613	-	38	17	57	34	38	41	27	30	27	15	24	37	29	20	44	26	46	34	11	26	42	22	25	16	21	28	35	24	23	15	18	16	18	26
TCCGCACGTCGCCTCCGA	STM14_0104@NonSense	CP001363	100097	-	15	14	27	22	22	20	7	21	13	9	16	24	19	18	23	24	18	17	20	18	27	24	14	7	10	21	20	15	11	4	21	9	7	9
TATAAGCTAATACTCCGC	STM14_0104	CP001363	100354	+	8	0	15	8	8	6	7	16	6	6	13	11	5	9	10	9	11	3	1	1	10	4	5	3	7	3	8	10	6	1	2	2	3	8
ACGCGTGTCGTCTACCCA	STM14_0104	CP001363	100720	+	1	1	4	3	1	4	1	1	3	6	10	3	2	5	4	5	6	0	1	2	3	1	2	0	5	2	1	1	0	0	2	1	3	0
ACCCCTACGAGAGGCCCC	STM14_0104	CP001363	100952	+	12	11	13	11	14	11	17	8	5	5	12	10	10	12	10	11	29	10	4	9	18	6	12	2	6	13	19	8	10	5	14	4	12	3
GCCAGGCTCGTTGTAGCT	STM14_0104@NonSense	CP001363	101059	-	27	13	46	52	27	26	29	22	9	17	15	15	20	21	21	13	31	20	4	6	14	11	11	3	7	15	13	10	3	4	6	2	5	6
GGGCGCTCCCAATCTACT	STM14_0104	CP001363	101084	+	31	13	23	33	39	32	27	21	9	10	16	21	19	23	26	38	29	29	22	12	30	23	15	11	18	23	30	20	11	15	25	13	15	17
TGGCTTTAATGAGAACAA	STM14_0106	CP001363	102023	+	19	10	23	31	22	27	26	19	16	22	11	20	16	23	36	11	32	14	6	22	27	11	18	11	13	16	23	23	9	7	17	14	12	7
AATCCTTGTGCAGCCAGC	Intergen_0082@+	CP001363	102124	+	44	32	83	57	62	65	43	43	37	57	46	53	43	64	72	64	90	42	25	34	84	60	53	23	35	44	94	46	37	33	40	24	24	51
CTAACACCACCATTACAA	STM14_0107	CP001363	102603	-	9	11	7	14	2	0	0	0	0	0	0	0	0	0	2	0	0	1	0	0	2	1	0	0	0	5	1	0	1	0	0	0	0	0
GTTAGGAGGCTATCGCAT	STM14_0107@NonSense	CP001363	102810	+	4	4	10	16	3	4	0	2	0	0	0	0	0	5	2	1	2	1	0	2	1	3	0	0	1	0	0	2	2	0	2	0	0	1
GTCCTCTCAATAACCACT	STM14_0107	CP001363	102843	-	6	2	7	3	1	0	0	0	0	0	0	2	3	0	1	3	5	0	0	0	1	2	0	0	1	0	1	1	0	2	3	2	0	1
GCCGTGCTATTCATCGCC	STM14_0108	CP001363	103095	-	37	16	47	44	28	31	32	26	15	27	15	26	24	15	42	31	40	31	17	19	35	18	19	5	22	20	23	5	9	5	24	6	15	13
AGGAACCAACTGGAACTA	STM14_0108	CP001363	103162	-	0	1	0	0	0	0	0	0	0	0	0	0	0	0	0	0	0	0	0	0	0	0	0	0	0	0	0	0	0	0	0	0	0	0
CTATCCCTCTACCCCCGC	STM14_0108	CP001363	103176	-	10	8	15	29	18	18	7	10	5	12	8	16	11	10	15	10	14	1	5	8	12	14	5	2	10	5	12	4	2	1	2	4	1	6
GCCATCAACATTTCTAGC	STM14_0108@NonSense	CP001363	103202	+	0	0	1	0	0	0	0	0	0	0	0	0	0	0	0	0	0	0	0	0	0	0	0	0	0	0	0	0	0	0	0	0	0	0
CTTACAGGTACCCTGCCC	STM14_0108@NonSense	CP001363	103232	+	24	20	34	30	21	20	17	19	14	13	14	28	19	31	44	16	24	24	13	21	35	23	11	7	26	17	34	20	11	13	15	10	1	13
TGTACCCAACGTTCGTGC	STM14_0108@NonSense	CP001363	103232	+	52	37	84	78	82	76	43	62	33	50	32	51	57	35	52	47	54	33	16	30	67	49	27	15	40	48	35	41	5	15	26	11	17	28
TGACAAACCGAAAGAACA	STM14_0110	CP001363	104389	-	12	6	22	14	23	28	10	9	8	14	11	7	11	8	15	10	21	8	10	9	16	16	9	11	3	7	10	9	3	6	9	4	4	12
ACTACACACGCGGAAAGG	STM14_0110	CP001363	104402	-	0	0	0	0	0	0	0	0	0	0	0	0	0	0	0	0	0	0	0	0	0	0	0	0	0	0	1	0	0	0	0	0	0	0
CACCTCGGAGTGAGCTCA	STM14_0110@NonSense	CP001363	104676	+	42	21	66	56	35	21	25	26	25	24	32	38	29	23	36	33	52	27	21	18	41	30	13	16	26	34	39	25	19	13	30	16	20	21
AGAGGACGAGCTAGCGGC	STM14_0110	CP001363	104702	-	19	20	28	16	19	11	11	17	14	30	22	15	11	12	16	18	22	8	6	9	15	18	8	3	19	9	10	11	4	3	7	2	7	2
GCGTCAATGACCCCTAGC	STM14_0110@NonSense	CP001363	104773	+	28	16	31	36	22	29	18	32	15	28	13	10	17	10	25	27	29	14	9	9	20	17	10	8	19	15	17	13	10	11	16	4	7	14
TGACCGACAGTTTCAGAG	STM14_0110	CP001363	104835	-	0	1	0	0	0	0	0	0	0	0	0	0	0	0	0	0	0	0	0	0	0	0	0	0	0	0	0	0	0	0	0	0	0	0
TTAACCCAGGACAGGTGG	STM14_0110@NonSense	CP001363	104866	+	0	0	0	0	0	0	0	1	0	0	0	0	0	0	0	0	0	0	0	0	0	0	0	0	0	0	0	0	0	0	0	0	0	0
TGTCTACATTAGCGCTCT	STM14_0110@NonSense	CP001363	105037	+	0	1	0	1	1	0	2	1	0	1	0	0	0	2	2	0	0	2	0	0	2	0	3	1	0	0	1	4	0	0	0	0	0	1
GCACCCTCAAGTCCGCCC	STM14_0110	CP001363	105050	-	7	3	11	12	8	8	7	5	2	6	5	7	3	3	6	2	5	3	4	3	2	3	5	3	1	4	4	4	3	2	1	0	3	2
TAAGATCGGATCAGCTAC	STM14_0111@NonSense	CP001363	105943	+	2	0	2	3	3	3	5	0	6	0	3	5	0	2	1	4	5	1	0	1	5	2	1	0	4	1	2	3	1	1	0	0	2	0
CCATGTACGAGCTCCTAA	STM14_0113	CP001363	108945	-	13	2	10	13	10	7	3	11	1	7	6	4	2	0	15	9	2	5	1	2	4	6	3	2	2	1	9	5	0	1	0	0	4	0
CGGCTACGGAAGCGGTGA	STM14_0112.J	CP001363	108965	+	13	9	17	13	22	10	8	12	10	13	6	12	10	23	21	10	27	5	7	14	14	11	7	9	10	12	14	16	12	5	13	14	5	18
ATTCAGGACGACTAGAGC	STM14_0112.J	CP001363	108966	+	0	1	0	0	0	0	0	0	0	0	0	0	0	0	0	0	0	0	0	0	0	0	0	0	0	0	0	0	0	0	0	0	0	0
AGGACTAGCACGATCCAG	STM14_0112.J	CP001363	108974	+	7	2	7	1	1	1	2	1	0	4	0	5	2	2	5	2	4	0	1	1	1	1	0	0	0	4	1	3	1	4	1	1	0	0
GCTAATCAGCTATATATG	Intergen_0086@-	CP001363	109105	-	18	13	32	39	16	48	9	22	15	9	9	10	20	17	21	17	26	19	11	15	28	26	14	6	14	20	17	17	14	11	31	9	11	19
CCTAGCCACACCGCCATC	STM14_0114@NonSense	CP001363	109141	-	10	8	11	23	20	18	13	14	11	13	11	15	9	12	18	8	20	10	6	13	19	12	8	4	15	3	17	12	3	10	8	8	10	4
TTGGCTCATATTCAACTC	STM14_0114@NonSense	CP001363	109200	-	11	12	33	27	26	23	22	21	31	28	24	23	18	10	22	23	28	21	18	24	11	29	12	13	18	26	19	12	19	11	15	14	6	12
CTGTGCGGATTCAATATG	STM14_0114	CP001363	109488	+	50	21	51	84	46	41	46	71	31	37	38	29	53	37	45	54	53	43	29	24	63	57	36	15	45	44	64	36	17	17	55	17	12	34
CCGCTGTTCGTTCGGCAT	STM14_0114	CP001363	109721	+	27	12	50	49	35	42	29	30	29	14	23	19	26	24	27	35	32	21	12	37	50	35	36	21	29	35	31	25	22	17	20	10	14	29
TACAACCAACACCAATAT	Intergen_0087@+	CP001363	109996	+	5	1	11	14	1	6	4	9	1	4	2	8	3	3	5	8	6	10	8	5	11	4	1	1	2	6	12	1	0	8	9	0	0	2
TTAGATAGTTATTGGCTA	STM14_0115	CP001363	110123	-	6	1	19	8	8	13	9	8	6	5	8	12	8	5	11	10	12	4	3	6	7	4	5	2	7	6	13	10	2	1	8	8	1	2
GGGCCATGAATAATAGAC	STM14_0115	CP001363	110265	-	13	14	7	22	13	16	18	21	11	6	18	17	12	11	18	19	22	23	15	14	29	17	15	6	19	7	22	14	7	9	8	7	3	5
TTCTTAGCTGACTGGTAT	STM14_0115@NonSense	CP001363	110582	+	17	12	33	39	20	24	17	10	27	28	19	22	21	20	43	18	43	22	11	40	19	42	15	9	13	28	40	13	15	15	18	6	17	21
TCCCTGCGCCCCCCCCAC	STM14_0115	CP001363	110590	-	0	1	0	0	0	0	0	0	0	0	0	0	0	0	0	0	0	0	0	0	0	0	0	0	0	0	0	0	0	0	0	0	0	0
CCTCTCCATCAGGTGGGG	STM14_0115@NonSense	CP001363	110698	+	37	24	47	39	39	32	32	23	24	25	23	29	18	22	36	49	44	39	20	15	50	43	23	12	32	31	47	27	14	12	18	6	20	26
TCACTGCACGATTTTACA	STM14_0116@NonSense	CP001363	110731	+	37	32	48	49	39	33	29	39	33	42	24	18	35	29	42	49	58	43	25	31	42	39	22	16	42	31	41	29	17	20	27	12	27	20
AGTCACACGACCGCCAGG	STM14_0116	CP001363	110809	-	42	16	59	76	52	44	51	33	21	33	16	12	30	33	43	35	46	15	16	39	42	39	30	16	25	20	41	33	8	21	22	0	8	22
TGCCGTATTTTACCTTTT	STM14_0116	CP001363	111135	-	8	13	36	30	11	20	7	16	9	10	5	9	6	10	25	14	18	6	3	8	10	14	7	5	9	15	26	8	9	2	4	14	6	10
AATGTCGCGCAGTTAATG	STM14_0116@NonSense	CP001363	111731	+	59	27	71	101	42	39	34	47	41	39	32	31	47	40	71	60	38	37	22	24	42	27	23	17	30	29	44	37	14	7	32	9	24	23
CCGGAGAGCCTATACGCT	STM14_0116	CP001363	111792	-	18	13	38	43	30	37	17	26	13	23	22	10	10	12	34	28	31	13	7	13	12	17	14	5	10	19	10	18	5	9	17	4	4	8
GTTCTCGTCCACCGCTAT	STM14_0116@NonSense	CP001363	112029	+	25	13	47	36	31	21	15	25	19	16	9	13	12	11	32	21	27	6	9	5	18	30	9	7	17	14	19	21	5	9	9	3	5	9
CAAGTAGGTAATTCAGAT	STM14_0116	CP001363	112122	-	0	0	0	0	0	0	0	0	0	0	0	0	0	0	0	0	0	0	0	0	0	1	0	0	0	0	0	0	0	0	0	0	0	0
TCGCGCGCGACCCCTAGC	STM14_0116@NonSense	CP001363	112342	+	82	72	171	125	84	111	64	83	63	94	46	65	83	61	122	73	84	73	38	47	112	88	44	18	78	59	87	50	22	32	47	21	42	50
AGGTATGCCTCACGAACT	STM14_0116	CP001363	112360	-	36	22	60	50	49	36	42	37	22	34	26	22	20	20	40	31	29	32	11	26	36	19	18	15	21	27	58	18	3	8	13	10	15	4
CCAACACACCAGAACGCG	STM14_0116	CP001363	112391	-	9	8	9	14	6	15	10	3	5	8	4	3	11	4	5	10	8	3	6	7	11	6	2	1	6	2	7	7	2	2	4	0	2	6
GCCATGGACTACCGCCTC	STM14_0116@NonSense	CP001363	112473	+	63	24	94	87	73	56	41	45	55	38	30	40	48	38	66	40	33	26	18	38	68	45	32	18	42	47	61	58	16	17	25	13	19	26
TCGGAGATGAACAAAAAA	STM14_0116@NonSense	CP001363	112550	+	2	0	2	0	0	0	0	0	0	0	0	0	0	0	0	0	0	0	0	0	0	0	0	0	0	0	0	0	0	0	0	0	0	0
GGCTCCACGACCGAGGAC	STM14_0116	CP001363	112716	-	102	77	171	171	96	126	78	104	54	82	48	60	66	71	96	79	83	63	28	34	116	84	50	39	66	66	95	59	34	30	57	9	32	36
TCGCCCAGTAGCAAATAT	STM14_0116@NonSense	CP001363	112752	+	3	2	9	9	6	22	9	13	13	3	10	3	2	5	13	8	11	9	1	2	4	9	11	0	4	6	2	0	2	2	5	4	1	1
TCAAGAATGGTACCCGAA	STM14_0116	CP001363	113157	-	28	24	46	81	62	42	32	21	38	21	31	46	31	27	65	50	32	37	15	20	46	31	24	11	20	16	46	34	15	11	20	10	21	22
TCTCTAAAGCAATAGACA	STM14_0116	CP001363	113340	-	0	0	0	0	0	0	0	0	0	0	0	0	0	0	0	0	0	0	0	0	0	0	0	0	0	0	1	0	0	0	0	0	0	0
AAGCAAAGATTACGCTTG	STM14_0116	CP001363	113414	-	0	0	1	0	0	0	0	0	0	0	0	0	0	0	0	0	0	0	0	0	0	0	0	0	0	0	0	0	0	0	0	0	0	0
TCCGCTTCGCGACTACGC	STM14_0116	CP001363	113459	-	48	41	106	117	98	68	51	59	45	64	32	56	46	36	83	59	91	39	20	53	78	73	57	13	50	48	92	40	15	20	31	26	33	57
ACGACTCTATCATCAATT	Intergen_0089@-	CP001363	113623	-	45	22	45	81	31	30	35	29	27	27	41	26	28	25	35	35	36	15	8	18	39	23	23	11	11	20	25	25	4	5	12	20	8	17
CGGGCCTTCTCTCAATGC	Intergen_0089@+	CP001363	113637	+	14	19	27	34	18	20	12	22	16	11	13	17	12	14	19	19	12	12	14	14	19	18	7	11	11	11	20	13	12	2	12	5	10	14
CCATTCACTAACTGCGCC	Intergen_0089@+	CP001363	113682	+	51	32	85	74	47	51	47	61	42	43	28	27	36	39	65	50	55	53	24	41	41	58	21	16	32	35	56	32	24	15	39	23	17	24
CATAGCTATGTCCCCACC	Intergen_0089@+	CP001363	113718	+	0	1	0	0	0	0	0	1	1	0	1	0	0	1	0	0	0	1	0	0	0	1	1	0	0	0	0	0	3	0	0	0	0	0
TTCGCACTCTTACTACCC	Intergen_0089@-	CP001363	113726	-	19	9	28	26	18	33	16	9	22	11	15	6	11	8	26	10	21	16	2	15	16	7	12	5	16	17	16	10	12	1	9	7	1	9
CCCCATCCCCACGCATAA	STM14_0117	CP001363	114072	-	35	20	43	43	60	37	25	30	35	25	25	33	33	35	49	41	32	23	14	26	42	41	16	20	32	28	40	38	21	23	24	21	13	23
TATACATAAATTCCCAAA	STM14_0117	CP001363	114082	-	0	0	0	0	0	0	0	0	0	0	0	0	0	0	0	0	0	0	0	0	1	0	0	0	0	0	0	0	0	0	0	0	0	0
AGACTTTTCACAAACACC	STM14_0117	CP001363	114535	-	4	4	7	8	12	5	6	8	14	7	11	5	10	11	5	10	14	5	3	8	5	5	12	2	6	10	19	6	3	7	2	3	3	4
CGCTCCCAAACGCACCTG	STM14_0117@NonSense	CP001363	114570	+	6	5	25	13	11	16	7	4	2	9	10	6	5	6	14	5	11	6	8	8	14	11	8	2	7	1	19	14	1	3	13	3	4	11
CCCCGTCTCCCCAATACG	STM14_0117	CP001363	114595	-	0	2	0	0	0	0	0	0	0	0	0	0	0	0	0	0	0	0	0	0	1	0	0	0	0	0	0	0	0	0	0	0	0	0
GACCGACGTCATAGAGAA	STM14_0117	CP001363	114606	-	0	0	1	0	0	0	0	0	0	0	0	0	0	0	0	0	0	0	0	0	0	0	0	0	0	0	0	0	0	0	0	0	0	0
GGTCTTTGCCCTTGAACT	STM14_0117	CP001363	114640	-	18	5	21	16	11	16	16	16	22	15	5	14	15	9	25	15	18	7	3	11	11	12	9	4	13	5	16	15	2	6	8	7	10	6
CGAGACCCAACCCTCTCA	STM14_0117@NonSense	CP001363	114684	+	8	1	6	4	2	2	3	5	3	3	4	2	6	3	5	6	4	9	0	3	9	3	8	2	3	3	7	4	2	1	0	1	0	5
TTCTGCGATACACCCGAA	STM14_0117	CP001363	114762	-	40	26	37	69	37	31	32	37	33	24	30	55	37	37	49	48	53	42	42	37	59	68	43	20	38	35	53	45	20	21	26	15	28	40
CTAAACTATGCAAAGCAA	STM14_0117@NonSense	CP001363	115384	+	15	9	24	18	18	18	17	13	6	10	13	17	11	13	26	9	14	10	6	8	18	18	12	7	19	16	13	8	2	8	12	5	12	4
AATAATACCGCCCCGAGT	STM14_0117	CP001363	115392	-	14	14	32	22	21	9	22	14	10	11	12	14	18	14	11	16	20	12	3	6	14	12	7	3	17	6	19	11	7	5	8	7	3	7
CACGTTGCCGACCTCTGC	STM14_0117@NonSense	CP001363	115403	+	17	11	18	9	19	11	10	18	13	14	13	21	19	17	13	11	24	21	5	12	11	8	15	5	13	14	23	9	11	7	9	5	11	16
CGCAACCATCATGAGCCA	STM14_0117	CP001363	115448	-	53	38	66	58	43	57	31	36	25	36	22	34	39	36	62	35	44	49	29	36	56	37	29	17	38	36	41	25	42	22	36	21	17	31
ATTTTGGCTTTATTCTCC	STM14_0117@NonSense	CP001363	115633	+	0	1	0	0	0	0	0	0	0	0	0	0	0	0	0	0	0	0	0	0	0	0	0	0	0	0	0	0	0	0	0	0	0	0
CGGCTACTTAGCGCAGGA	STM14_0117@NonSense	CP001363	115643	+	0	0	0	0	0	0	0	0	0	0	0	0	0	0	0	0	0	0	0	0	0	1	0	0	0	0	0	0	0	0	0	0	0	0
TTCCTCGCCACTGAACCA	STM14_0117@NonSense	CP001363	115692	+	26	16	45	39	37	28	16	27	18	20	9	28	33	25	38	43	33	26	17	23	45	44	13	19	24	29	34	26	6	13	28	6	23	38
CTACAAACCTAATCAACG	STM14_0117@NonSense	CP001363	115997	+	28	13	25	35	18	16	21	17	17	18	8	7	15	23	20	19	24	14	10	9	20	20	16	9	18	12	22	18	9	7	5	8	14	13
CGGCCGCAGCTTGTCCCA	STM14_0117	CP001363	116111	-	0	1	0	0	0	0	0	0	0	0	0	0	0	0	0	0	0	0	0	0	0	0	0	0	0	0	0	0	0	0	0	0	0	0
GCCTAAAACCATCGAAGA	STM14_0118.LR	CP001363	116320	-	10	6	27	36	24	18	13	14	13	16	13	14	14	16	14	13	27	10	16	13	38	28	11	11	13	17	17	22	6	6	9	9	9	9
AATCCACGAGGAAACAAT	STM14_0118.LR@NonSense	CP001363	116367	+	0	0	0	0	0	0	0	0	0	0	0	0	0	0	0	0	0	0	0	0	1	0	0	0	0	0	0	0	0	0	0	0	0	0
GCCTAACCCAGGCGCTAA	STM14_0118.LR@NonSense	CP001363	116367	+	0	0	0	2	1	0	1	3	1	5	0	0	0	3	0	0	0	1	1	1	0	0	0	0	0	0	0	0	0	0	0	0	0	0
CCATCACCCATAAGCTCA	STM14_0118.LR	CP001363	116376	-	11	9	20	25	22	24	12	18	9	18	4	2	18	15	9	30	23	12	9	19	20	13	10	7	13	16	10	20	6	6	12	10	3	4
TCTCGGAAATGCTCTTAC	STM14_0118.LR@NonSense	CP001363	116396	+	42	50	72	92	55	58	39	50	30	33	44	41	29	44	41	34	61	44	20	47	49	47	35	24	34	50	56	29	24	26	40	13	21	29
GACGCGGGAGCCACGCTC	STM14_0118.LR	CP001363	116415	-	27	10	38	37	31	25	28	19	17	8	10	23	23	21	18	24	21	28	15	19	34	26	14	10	23	29	26	9	12	5	13	6	9	23
AAGCTAGCCAAGCAACGA	STM14_0118.LR	CP001363	116418	-	26	8	40	30	28	23	18	19	13	20	23	25	9	31	47	19	48	25	8	30	31	39	12	11	15	18	56	19	12	9	17	5	13	18
GTAACCAAGCCCCCCTAC	STM14_0118.LR	CP001363	116466	-	45	36	62	65	47	57	50	30	38	44	24	50	52	38	60	45	62	40	33	54	69	47	38	15	25	61	64	31	30	27	23	20	27	17
TTACAGTCACCGACACAC	STM14_0118.LR@NonSense	CP001363	116513	+	0	1	0	0	0	0	0	0	0	0	0	0	0	0	0	0	0	0	0	0	0	0	0	0	0	0	0	0	0	0	0	0	0	0
CACCGCGCATATCACACC	STM14_0118.LR	CP001363	116530	-	32	35	45	49	34	40	28	26	27	26	20	34	26	16	15	34	30	14	7	16	22	27	21	9	21	31	18	17	22	10	17	11	14	27
CACAGAACGGCCCCCCTC	STM14_0118.LR@NonSense	CP001363	116592	+	10	8	13	19	17	10	13	10	3	2	2	6	4	5	10	9	13	8	8	7	15	6	3	4	3	5	8	6	4	5	6	4	2	4
CCTCCACACGCTCTCCAC	STM14_0118.LR	CP001363	116601	-	27	18	31	31	31	21	16	30	12	29	13	15	21	15	37	17	31	8	12	19	16	31	17	10	16	22	23	12	12	13	21	16	14	48
ACATCCCCCATATAACCT	STM14_0118.LR	CP001363	116604	-	2	4	1	0	0	0	0	0	0	0	0	0	0	0	0	0	0	0	0	0	0	0	0	0	0	0	0	2	0	0	0	0	0	0
TCAACACCAAACTACAAA	STM14_0118.LR	CP001363	116626	-	10	9	16	29	17	11	12	8	9	12	15	4	18	18	6	34	34	7	11	17	26	24	14	10	17	13	24	11	6	11	8	16	13	18
TCGTTGTAAGGCGGACCA	STM14_0118.LR	CP001363	116697	-	19	8	23	26	24	26	16	13	6	28	7	11	26	10	20	25	17	14	17	20	27	13	16	7	12	20	22	10	11	5	17	9	8	7
AGGGTAGCTCCGCCCCAG	STM14_0118.LR	CP001363	116752	-	0	0	1	0	0	0	0	0	0	0	0	0	0	0	0	0	0	0	0	0	0	0	0	0	0	0	0	0	0	0	0	0	0	0
GTGCGTTCGGGTCCCTAT	Intergen_0091@+	CP001363	116936	+	0	0	0	0	0	0	0	1	0	0	0	0	0	0	0	0	0	0	0	0	0	0	0	0	0	0	0	0	0	0	0	0	0	0
TGCCCTAGGAGCACCACA	Intergen_0091@+	CP001363	116942	+	1	0	3	0	0	1	0	3	1	1	4	1	2	0	1	1	2	0	0	0	3	0	0	0	2	0	4	2	0	0	1	0	0	0
CCCCACTTTCGCCTAGTA	Intergen_0091@-	CP001363	116975	-	4	0	1	2	1	1	0	5	4	1	1	4	1	0	1	0	0	2	2	0	1	0	7	2	1	0	0	0	0	4	1	1	0	4
AAAATTTCCAACACCAGT	Intergen_0091@+	CP001363	116977	+	0	0	0	0	0	0	0	0	0	0	0	0	0	0	0	0	0	0	0	0	0	0	0	0	0	0	1	0	0	0	0	0	0	0
CAGCCCCGGGGGTATTGG	Intergen_0091@-	CP001363	116990	-	34	21	45	35	27	35	23	20	18	21	21	9	18	20	24	21	42	27	15	14	21	19	38	6	25	22	23	14	6	9	23	4	15	9
ACGACCTGACACATCGCT	STM14_0118.J	CP001363	117038	+	0	0	0	0	0	0	0	0	0	0	0	0	0	0	1	0	0	0	0	0	0	0	0	0	0	0	0	0	0	0	0	0	0	0
AGCTGTTGGAGGTCCATC	STM14_0118.J@NonSense	CP001363	117054	-	10	12	34	35	28	25	10	15	19	15	19	20	17	14	19	16	16	15	21	8	28	13	19	13	17	29	16	18	10	6	10	3	4	9
AGCTCAACACTCTTGACG	STM14_0118.J	CP001363	117065	+	2	2	1	0	3	1	4	3	0	1	3	4	0	0	2	1	3	0	0	3	0	0	5	1	0	0	0	4	0	0	0	0	0	0
GGACAAAAATCAAGAAAG	STM14_0118.J@NonSense	CP001363	117065	-	13	12	22	38	29	20	18	38	17	11	10	15	17	12	25	20	12	12	6	13	12	17	8	8	16	14	17	8	4	0	4	4	7	5
CCCGCACGCCGCCGCCTA	STM14_0118.J@NonSense	CP001363	117085	-	0	0	0	0	0	0	0	0	0	0	0	0	0	0	0	0	0	0	0	0	0	1	0	0	0	0	0	0	0	0	0	0	0	0
CTCCCGGTACACTACGAC	STM14_0118.J@NonSense	CP001363	117109	-	0	0	0	0	0	0	0	0	0	0	0	0	0	0	0	0	0	0	0	0	0	0	0	0	0	0	0	2	0	0	0	0	0	0
TATTCCGCTGATCAACGA	STM14_0118.J@NonSense	CP001363	117109	-	1	0	0	0	0	0	0	0	0	0	1	1	1	1	0	0	1	0	4	0	0	0	0	0	2	0	2	1	0	0	2	0	0	0
CACTCCCCCAAACCACTA	STM14_0118.J@NonSense	CP001363	117111	-	26	17	33	44	24	25	35	20	14	13	22	20	17	18	26	19	38	25	7	21	28	28	16	7	21	28	7	7	17	17	12	12	12	12
CCATATCTGACCCCGCTA	STM14_0118.J@NonSense	CP001363	117111	-	53	24	50	48	45	40	28	43	26	17	30	40	33	22	35	29	54	45	27	29	61	45	17	20	44	31	46	30	22	17	23	11	22	23
ACAGAATGCCCACCGGCT	STM14_0118.J@NonSense	CP001363	117147	-	0	1	0	0	0	0	0	0	0	0	0	0	0	0	0	0	0	0	0	0	0	0	0	0	0	0	0	0	0	0	0	0	0	0
ACACGCCGGTACATCTCG	Intergen_0091@+	CP001363	117526	+	0	1	0	0	1	0	0	0	0	0	1	0	0	0	0	0	0	0	2	0	0	3	1	1	0	0	1	0	0	0	0	0	0	0
AAACGCAACAAATTACAT	STM14_0119	CP001363	117533	+	3	3	1	9	5	3	3	2	2	0	4	4	4	2	5	0	4	5	1	8	10	5	0	2	3	2	2	3	0	0	1	0	2	4
CGATGACAGCACGAACCC	STM14_0119	CP001363	117551	+	11	9	36	28	15	17	14	9	4	8	16	12	6	12	11	18	19	8	4	12	19	14	8	13	9	16	23	9	14	3	17	7	7	10
AGGGCTGCTACGCTGACA	STM14_0119	CP001363	117565	+	5	2	11	17	12	9	4	3	4	5	6	3	3	0	5	6	6	9	0	5	3	1	2	1	5	1	3	1	1	3	0	1	2	3
GGCCGCCGACGTGCCGGT	STM14_0119	CP001363	117738	+	9	18	24	22	33	28	14	11	13	8	6	13	20	16	32	20	31	20	5	14	34	16	9	10	18	22	24	14	4	14	17	9	12	11
CATCCGTGTACCGACCAA	STM14_0119	CP001363	117828	+	2	1	2	3	0	1	1	0	0	1	0	0	0	1	1	0	0	1	1	0	0	2	0	0	0	0	0	0	1	1	0	0	0	6
CAGCCCTCCCCGAACTCC	STM14_0119	CP001363	117877	+	6	5	7	0	8	3	1	6	2	5	2	3	6	13	4	2	10	7	6	7	3	14	4	5	7	4	7	7	0	0	0	1	6	2
TGTGCTGCACACGCACCC	STM14_0120@NonSense	CP001363	118021	+	1	0	1	0	0	1	0	0	1	0	0	0	0	0	0	0	0	0	0	0	0	0	0	0	0	0	0	0	0	0	0	0	0	2
AATAAGCTCTACTGCTCC	STM14_0120	CP001363	118069	-	10	2	14	12	18	16	15	7	19	4	4	5	11	3	6	5	4	1	5	4	7	4	1	3	3	7	1	4	0	2	3	1	1	1
AAGATTAATTATGCCCAA	STM14_0120@NonSense	CP001363	118091	+	12	9	24	23	17	19	14	13	6	12	7	13	12	19	24	12	21	19	8	6	31	18	13	4	3	14	14	10	9	8	6	4	9	15
GCGCCTGCCCCTTCTCCC	STM14_0120@NonSense	CP001363	118361	+	0	1	0	0	0	0	0	0	0	0	0	0	0	0	0	0	0	0	0	0	0	0	0	0	0	0	0	0	0	0	0	0	0	0
CACTACCCTTACACAACA	STM14_0120	CP001363	118485	-	0	0	0	0	0	0	0	0	0	0	0	0	0	0	0	0	0	0	0	0	1	0	0	0	0	0	0	0	0	0	0	0	0	0
CTAACAACCTCCAGCGCA	STM14_0120	CP001363	118537	-	0	0	0	0	0	0	1	0	0	0	0	0	0	0	0	0	0	0	0	0	0	0	0	0	0	0	0	0	0	0	0	0	0	0
TGGATGCGAACCACATCC	STM14_0120@NonSense	CP001363	118569	+	26	7	22	36	18	23	20	16	22	16	18	14	13	11	17	16	24	16	6	13	28	11	15	9	16	17	16	8	12	7	25	5	16	7
GCCGCCCCACACTCAGCC	STM14_0120@NonSense	CP001363	118604	+	82	52	134	120	98	104	75	93	53	72	63	97	108	75	122	114	116	86	62	81	140	79	60	45	76	87	115	72	44	36	63	32	56	91
TGCCCTCAATCCGCCTCT	Intergen_0093@+	CP001363	118684	+	0	0	0	0	0	0	0	0	0	0	0	0	0	0	0	0	0	0	0	0	0	0	0	0	0	0	1	0	0	0	0	0	0	0
AAGATTTTAGACGCACCA	STM14_0121@NonSense	CP001363	118815	+	18	6	19	23	14	15	9	14	7	11	3	7	16	11	13	11	25	9	6	18	9	12	1	4	3	8	7	17	3	0	6	18	6	6
GAAATAACGAATAGCAGC	STM14_0121	CP001363	119008	-	15	17	24	15	20	18	16	18	17	19	13	16	14	11	20	21	28	15	9	20	29	27	19	8	22	30	16	19	21	8	14	12	4	23
AAAATCGATATGTAGTCT	STM14_0121@NonSense	CP001363	119091	+	0	0	0	0	0	0	0	0	0	0	0	0	0	0	0	0	0	0	0	0	0	0	0	0	0	0	1	0	0	0	0	0	0	0
CTCGATATCACCCCTCAA	STM14_0121	CP001363	119293	-	6	3	2	2	4	6	4	7	2	3	7	7	3	4	7	8	11	3	1	1	6	16	0	4	4	2	6	5	6	1	3	4	1	3
CACCAGCATTAGGTACAC	STM14_0121@NonSense	CP001363	119722	+	0	1	0	0	0	0	0	0	0	0	0	0	0	0	0	0	0	0	0	0	0	0	0	0	0	0	0	0	0	0	0	0	0	0
CCCGAACCGCCAGTACTG	STM14_0121	CP001363	119852	-	41	41	66	63	55	46	39	45	31	27	19	33	31	43	44	53	60	33	28	35	37	65	30	17	37	46	57	27	35	17	26	25	23	22
TCGACCACACGGGTCTAG	STM14_0121@NonSense	CP001363	119940	+	9	3	11	12	16	12	1	4	0	5	4	7	2	0	3	6	3	3	2	0	4	5	5	2	12	14	0	1	0	0	3	1	3	10
CGACTCTATCAGACGAAT	STM14_0121@NonSense	CP001363	120103	+	0	0	0	0	0	0	0	0	0	0	0	0	0	0	0	0	0	0	0	0	0	1	0	0	0	0	0	0	0	0	0	0	0	0
TACCATTCACAAACTGGC	STM14_0121	CP001363	120220	-	7	16	14	19	15	13	9	12	3	11	5	15	16	5	16	12	19	12	6	10	28	15	4	9	9	18	6	15	6	8	8	1	4	12
CAATCGGCTCCCCATATA	STM14_0122@NonSense	CP001363	120351	+	8	14	31	33	31	31	13	23	18	11	19	22	19	20	38	19	26	22	12	17	24	24	14	5	12	14	32	22	9	10	16	4	8	12
AATTTTACCCATTACGTC	STM14_0122@NonSense	CP001363	120430	+	15	12	27	21	16	9	16	18	8	8	12	10	15	4	24	18	17	11	6	9	19	18	16	9	15	20	12	18	2	5	11	12	13	9
GCCCGTTTCTGAATCGCT	STM14_0122	CP001363	120634	-	0	0	0	0	0	0	0	0	0	0	0	0	0	0	0	0	0	0	0	0	0	1	0	0	0	0	0	0	0	0	0	0	0	0
GCAGTGATTCTTCCGGCT	STM14_0122	CP001363	120691	-	1	2	6	2	8	5	6	1	5	7	0	4	1	8	7	4	2	1	2	5	1	2	5	0	0	2	7	1	2	1	3	2	1	4
AGCATTCTATGCCACGAC	STM14_0122@NonSense	CP001363	120841	+	34	15	36	36	19	29	20	22	21	21	15	12	25	16	36	28	43	24	10	15	27	25	22	11	18	31	37	18	8	12	8	6	9	19
ACACAAGCCATAGACAAA	STM14_0122@NonSense	CP001363	120885	+	26	12	36	44	28	29	31	34	19	24	18	24	21	29	28	29	24	28	10	20	25	36	18	12	26	21	25	22	15	6	24	11	19	25
AACAATGCTATCCAAGCC	STM14_0122@NonSense	CP001363	121031	+	21	4	21	26	13	15	11	19	13	13	8	20	13	11	15	9	23	19	10	18	24	15	7	16	12	23	13	10	10	5	7	4	6	7
ACGTCCTGCTATACGTGT	STM14_0122	CP001363	121157	-	8	8	17	21	15	12	9	8	9	9	2	6	8	19	15	11	19	13	8	10	13	6	13	3	11	23	13	7	9	0	15	6	6	10
CTACAGGGGGCCCAGCCC	STM14_0122	CP001363	121325	-	16	14	42	37	39	27	23	20	22	13	32	26	22	15	24	31	33	25	21	18	37	42	27	13	22	27	37	21	11	5	10	14	16	24
GGTTCTCCTCAAAACCGC	STM14_0122	CP001363	121472	-	38	11	40	47	29	31	21	30	19	25	14	28	32	29	36	27	26	24	9	36	35	25	25	9	18	34	48	22	13	10	13	19	17	22
CCCAACCCACACATCGCA	STM14_0122	CP001363	121820	-	5	2	3	10	9	2	3	3	3	2	0	1	7	8	4	6	10	5	3	3	11	0	0	2	5	6	6	4	0	1	10	1	6	2
ATGAATGCATTGACCTAG	STM14_0122.J	CP001363	121923	-	16	11	27	26	10	11	8	13	7	13	16	12	12	21	9	19	24	9	4	10	16	16	10	8	6	12	9	17	2	6	9	6	6	13
TAACATCCCATCCGAAAC	STM14_0122.J@NonSense	CP001363	122013	+	10	9	21	16	22	10	10	14	8	12	4	6	13	6	16	3	21	14	3	10	12	12	15	7	8	7	17	13	13	4	2	13	3	5
CCCCATTGAACTCCTGCC	Intergen_0095@+	CP001363	122155	+	53	36	48	63	40	54	32	37	22	24	33	36	24	26	53	44	50	41	21	29	53	43	30	19	37	51	54	34	27	30	23	20	16	23
GTAAGCTACTACACAACT	STM14_0123	CP001363	122471	+	0	1	1	1	0	2	0	0	0	0	3	0	0	0	0	0	2	0	0	1	2	1	0	0	1	0	0	1	0	0	0	2	0	2
CGGTGCCACGTTAACCAG	STM14_0123@NonSense	CP001363	122503	-	40	11	31	41	29	25	30	36	21	21	23	22	31	19	47	24	41	45	14	29	16	23	18	22	19	21	32	25	15	6	26	14	11	18
CAGACCTCGCGCCCACCC	STM14_0123@NonSense	CP001363	122511	-	8	4	13	19	6	13	1	14	6	11	6	8	8	5	14	4	10	2	5	6	9	8	0	5	2	4	15	3	1	2	7	0	2	11
CTCGTGTCACACCAATGC	STM14_0123@NonSense	CP001363	122568	-	0	0	0	0	0	0	0	0	0	0	0	0	0	0	0	0	0	0	0	0	0	1	0	0	0	0	0	0	0	0	0	0	0	0
ATAAGATCAGTGGTCGTT	STM14_0123	CP001363	122580	+	7	0	11	8	10	6	6	7	3	2	5	18	4	9	14	6	12	11	3	5	12	8	10	2	5	6	10	11	11	4	2	1	13	3
AGACTTACGTGATACATA	STM14_0123@NonSense	CP001363	122604	-	30	8	16	22	21	20	13	19	13	11	16	19	12	7	19	14	19	15	11	5	26	21	16	1	15	18	11	11	5	10	5	13	5	7
GAACAGTGACCCAAGATG	STM14_0123@NonSense	CP001363	122858	-	28	14	32	32	35	25	18	24	17	13	10	23	22	14	20	30	37	30	8	29	29	55	13	8	18	16	31	20	11	6	10	9	11	13
GCACACAACTAAAAACCT	STM14_0123	CP001363	122874	+	13	18	28	38	19	8	18	11	21	17	11	19	10	16	27	19	42	17	4	7	17	18	11	3	11	19	24	12	4	14	45	12	8	13
CGGTCCTCCCTATCACGT	STM14_0123@NonSense	CP001363	122896	-	10	8	16	23	19	10	12	20	7	7	9	16	8	12	22	11	22	15	7	16	19	12	8	5	12	26	11	9	7	1	5	5	8	10
CACCGTTCAACAGGACAC	Intergen_0096@-	CP001363	123281	-	0	0	0	0	0	0	1	0	0	0	0	0	0	0	0	0	0	0	0	0	0	0	0	0	0	0	0	0	0	0	0	0	0	0
GGTACCTTACCGCTCACG	STM14_0124	CP001363	123326	+	109	55	141	116	136	130	90	96	82	93	82	78	95	89	146	89	158	115	66	91	134	107	89	58	86	110	119	85	32	36	87	38	69	73
CCGATCAAAAATTCAGGT	STM14_0124@NonSense	CP001363	123344	-	19	15	52	47	31	43	27	51	18	22	20	27	45	23	64	29	41	30	15	20	21	25	35	17	26	31	35	27	12	13	28	13	19	17
TTCCTTGAGGAGCAACCC	STM14_0124@NonSense	CP001363	123381	-	0	0	1	0	0	0	0	0	0	0	0	0	0	0	0	0	0	0	0	0	0	0	0	0	0	0	0	0	0	0	0	0	0	0
TCGTGAACCAGAGTAGAC	STM14_0124	CP001363	123505	+	45	27	52	51	40	44	23	36	14	33	31	28	33	30	48	31	44	33	11	24	31	35	29	24	40	40	57	18	20	15	28	18	17	23
AAATGTCCAGCCTAGCCC	STM14_0124@NonSense	CP001363	124077	-	49	20	57	61	32	26	33	27	24	30	31	16	23	35	49	37	34	30	17	28	55	47	25	15	28	31	51	17	38	9	31	6	21	26
GCCCATCACGGCGCCTCA	STM14_0125	CP001363	124387	-	0	0	0	0	0	0	0	0	0	0	0	0	0	0	0	0	0	0	0	0	1	0	0	0	0	0	0	0	0	0	0	0	0	0
TGGCGGGTCTCTCCACGG	STM14_0125	CP001363	124549	-	33	26	86	93	72	89	55	67	45	67	29	54	63	70	100	77	72	57	28	59	88	65	38	26	65	60	68	50	28	18	55	28	35	51
TATCAAGTTACATACTAG	STM14_0125@NonSense	CP001363	124796	+	0	0	0	0	0	0	0	0	0	0	0	0	0	0	0	0	0	0	0	0	1	0	0	0	0	0	0	0	0	0	0	0	0	0
GTTGCACAACGCCATACA	STM14_0126	CP001363	124963	-	11	7	25	18	16	8	13	12	11	17	20	12	11	10	10	25	15	12	10	6	14	36	13	8	9	11	17	10	7	2	4	7	9	6
AACATAGATAGACAGCTG	STM14_0126@NonSense	CP001363	125177	+	0	1	2	2	2	2	2	10	0	1	3	0	0	1	1	0	1	1	0	1	0	4	0	1	2	1	0	0	0	0	0	0	0	0
CTCGTCCGTACCCCGAGC	STM14_0126@NonSense	CP001363	125247	+	22	34	56	76	48	50	52	48	34	25	36	37	54	36	75	55	64	41	30	43	63	56	37	14	47	40	43	36	31	24	29	19	44	25
TGAACCACCCAAGGTAAC	STM14_0126	CP001363	125368	-	38	30	50	44	36	44	23	24	29	29	21	42	19	42	54	34	46	22	24	29	39	32	37	22	27	47	50	25	13	15	19	23	15	26
GAGAACCCTCACTAACAC	STM14_0126@NonSense	CP001363	125384	+	17	10	18	20	24	21	16	15	20	20	10	20	15	18	26	28	26	17	12	19	28	24	9	13	17	24	20	30	12	8	8	8	11	15
GACTCAATCGGTGGCACA	STM14_0126@NonSense	CP001363	125455	+	6	4	16	16	13	10	8	8	7	3	2	5	9	5	7	13	11	5	8	2	15	9	5	4	6	6	5	6	4	2	5	3	4	1
CACTAACCCACGTAAGAG	STM14_0126	CP001363	125758	-	0	0	0	0	0	0	0	0	0	0	0	0	0	0	0	0	0	0	0	0	0	1	0	0	0	0	0	0	0	0	0	0	0	0
AGAATGTTTAATACTGAC	STM14_0126	CP001363	126021	-	13	6	14	11	10	5	6	7	9	6	16	6	4	12	17	7	16	5	4	5	11	4	3	7	10	7	9	11	9	12	4	4	8	5
CCCTATCGCCCGGCATAG	STM14_0126@NonSense	CP001363	126102	+	0	0	1	1	0	3	0	0	0	0	0	0	0	0	3	1	0	1	0	0	0	2	0	0	0	0	0	2	0	0	0	0	0	2
GATAAAGAAAGCTCGTGG	STM14_0127	CP001363	126731	-	0	0	0	0	0	0	0	0	0	0	0	0	0	0	0	0	0	0	0	0	1	0	0	0	0	0	0	0	0	0	0	0	0	0
TTCGACTGGACTACTCGT	STM14_0127	CP001363	127313	-	15	6	19	16	20	33	13	17	10	11	21	12	15	21	13	21	23	19	7	24	14	16	6	8	21	19	31	19	3	12	18	8	10	23
GGAACCACAGATAGATAA	STM14_0129	CP001363	127733	-	24	29	50	72	40	40	27	35	28	33	21	38	24	41	41	38	54	44	12	17	46	42	19	16	36	36	43	37	10	21	26	13	9	21
AAGAACCATCAGTCCCGG	STM14_0129@NonSense	CP001363	127772	+	17	8	35	22	23	22	24	49	24	26	21	15	36	16	26	25	32	9	13	16	30	26	14	13	14	24	26	8	20	7	29	12	12	20
CTGACCCTTCCCTATGAT	STM14_0129@NonSense	CP001363	127772	+	0	0	0	0	0	0	0	0	0	0	0	0	0	0	0	0	0	0	0	0	1	0	0	0	0	0	0	0	0	0	0	0	0	0
CCTACACGCCAGGAACTA	STM14_0129	CP001363	127790	-	17	32	49	45	36	25	25	24	25	14	16	25	36	21	30	17	38	32	14	23	29	21	23	4	19	14	29	30	10	9	19	6	20	11
CCTACACGCCAGGAACTG	STM14_0129	CP001363	127790	-	0	0	0	1	0	0	0	0	0	0	0	0	0	0	0	0	0	0	0	0	0	0	0	0	0	0	0	0	0	0	0	0	0	0
TCAAGCCCGTAACCGCCT	STM14_0129@NonSense	CP001363	127887	+	7	2	17	22	7	9	13	8	5	11	7	8	10	6	10	14	12	9	7	6	13	10	7	0	6	8	25	9	2	11	13	5	7	11
GCGCATACAGTCCCACGA	STM14_0129	CP001363	127933	-	24	10	31	35	28	22	26	22	14	11	26	19	11	17	22	19	46	12	10	14	34	17	19	16	16	31	14	14	5	15	24	3	6	12
ACATCTGAACGCTTCCCA	STM14_0129@NonSense	CP001363	128108	+	32	18	41	50	41	35	20	31	26	16	16	16	33	24	35	47	48	32	22	34	34	33	9	8	22	28	26	25	10	10	32	6	15	18
AGCAAACGGAAAAATCTT	STM14_0129@NonSense	CP001363	128163	+	3	4	10	6	11	8	6	7	3	3	6	10	4	9	2	12	5	7	13	9	13	5	1	1	1	5	9	7	5	3	2	0	5	4
CCCAAATAGTACGCTGTT	STM14_0129	CP001363	128317	-	0	1	6	0	0	0	0	0	0	0	0	1	0	0	0	0	0	1	0	0	2	0	0	0	0	0	0	0	0	1	1	1	0	0
ACGAAAGACCCGCAATCA	STM14_0129@NonSense	CP001363	128332	+	27	10	28	42	19	19	21	31	10	16	10	18	12	21	20	27	15	10	11	22	22	17	16	8	11	19	12	18	6	11	9	5	8	11
CTCCGTGTCTTGAGACCA	STM14_0129	CP001363	128412	-	0	0	1	0	0	0	0	0	0	0	0	0	0	0	0	0	0	0	0	0	0	0	0	0	0	0	0	0	0	0	0	0	0	0
ACTGCTGTCGAGAACGAG	STM14_0129@NonSense	CP001363	128582	+	22	15	23	18	22	15	26	21	15	14	14	23	42	16	35	22	34	24	7	26	32	31	13	11	7	20	14	15	19	7	19	15	14	8
ACATCCAGCATACCGCTC	STM14_0129@NonSense	CP001363	128611	+	13	11	29	21	28	19	15	16	13	10	27	18	11	15	15	10	32	18	8	14	16	22	11	11	14	18	36	7	7	5	37	9	7	16
CGTCGGACACACCTTAAT	STM14_0129@NonSense	CP001363	128613	+	44	24	48	37	37	30	29	24	18	25	35	34	28	37	38	32	34	36	9	28	39	31	28	13	23	37	36	47	13	13	26	7	10	12
GCGTGCATCCAAGAACGC	STM14_0129	CP001363	128939	-	0	0	0	0	0	0	1	0	0	0	0	0	0	0	0	0	0	0	0	0	0	0	0	0	0	0	0	0	0	0	0	0	0	0
TTCCCGGCCAGAAGGCGG	STM14_0129@NonSense	CP001363	128993	+	0	0	0	0	0	1	0	0	0	0	0	0	0	0	0	0	1	0	0	1	0	0	0	0	0	1	0	0	0	0	0	0	1	0
AAATGTACAGTCGGTAGT	STM14_0129@NonSense	CP001363	129042	+	21	9	36	27	26	25	24	27	5	18	17	10	19	17	11	20	24	8	13	11	27	14	9	7	21	13	36	14	9	3	14	6	9	5
GGATATACTGGCTATAGC	STM14_0129	CP001363	129105	-	16	18	32	36	39	25	24	16	22	22	21	9	13	12	49	35	33	26	18	31	25	31	25	12	20	40	38	16	4	14	14	17	17	15
CCATCAACGCTACCATCA	STM14_0129@NonSense	CP001363	129165	+	47	14	55	52	16	24	29	37	32	36	19	30	23	25	41	36	39	23	19	37	39	48	26	17	39	29	47	21	37	15	33	17	31	15
CAGCCTGCGCCCACGCTC	STM14_0130@NonSense	CP001363	129216	+	24	19	71	37	36	29	17	23	26	21	27	24	18	20	21	26	35	12	17	17	32	29	18	9	23	19	13	9	15	11	15	12	5	16
AACCACACGAACAGACAC	STM14_0130@NonSense	CP001363	129263	+	16	12	30	38	22	24	12	23	15	7	14	8	14	12	29	19	17	11	5	24	30	19	25	7	13	22	27	14	6	6	9	10	11	8
GAACTGCTTACATATGGC	STM14_0130.P	CP001363	129451	+	0	0	1	0	0	0	0	0	0	0	0	0	0	0	0	0	0	0	0	0	0	0	0	0	0	0	0	0	0	0	0	0	0	0
CTCAGATCAAGCCCGACT	STM14_0130	CP001363	129471	-	0	4	12	13	5	3	2	3	0	7	3	7	8	1	16	4	9	9	3	16	16	5	6	1	4	3	9	4	1	1	1	6	7	3
GCCGGACGCGACAAACAT	STM14_0130	CP001363	129489	-	29	4	24	17	43	34	21	21	23	15	12	20	10	18	30	17	19	16	14	15	35	13	12	6	12	21	37	14	6	3	11	3	12	4
AGATAGCCCTTACTCCCA	STM14_0130.RJ	CP001363	129652	+	0	1	0	0	0	0	0	0	0	0	0	0	0	0	0	0	0	0	0	0	0	0	0	0	0	0	0	0	0	0	0	0	0	0
ACACCCATATGGACCGAC	Intergen_0100@-	CP001363	129768	-	15	2	17	22	5	14	10	13	11	11	6	4	7	12	22	13	33	12	3	7	24	26	6	11	20	11	25	7	7	5	17	7	10	17
TTGCAAAAGGAACATAAC	Intergen_0100@-	CP001363	129768	-	6	4	15	18	5	7	8	10	13	6	3	9	8	6	15	13	11	4	1	8	17	9	5	2	9	10	7	4	0	5	3	3	8	1
AGTTCAACTGTGTTCCTC	STM14_0131	CP001363	129842	-	0	1	0	0	0	0	0	0	0	0	0	0	0	0	0	0	0	0	0	0	0	0	0	0	0	0	0	0	0	0	0	0	0	0
GGAACTTAGCACCTCAAC	STM14_0131@NonSense	CP001363	129844	+	14	12	28	26	21	27	10	9	13	14	10	14	12	14	23	24	15	11	13	12	19	19	10	5	10	12	11	3	6	4	7	8	7	21
CGTCACACCTAGCGGACC	STM14_0131@NonSense	CP001363	130155	+	23	14	27	29	16	15	24	17	18	13	35	12	12	10	19	13	20	16	15	11	25	25	23	12	20	17	38	21	13	21	17	10	5	19
AACCGGACTGTCCTATGA	STM14_0132@NonSense	CP001363	130539	+	21	17	37	35	17	12	23	15	15	26	12	30	21	21	40	18	16	19	20	14	22	31	11	9	17	24	28	15	3	21	16	12	8	24
CACCATCTTTACGCAAGC	STM14_0132	CP001363	130557	-	2	7	2	9	3	3	3	1	5	6	7	2	8	2	5	4	6	8	1	2	7	5	6	0	8	1	7	2	0	0	2	3	3	0
TGTACTCCATCAGTCACT	STM14_0132@NonSense	CP001363	130799	+	52	34	65	63	38	38	42	39	49	33	32	41	58	55	58	49	63	45	36	35	68	65	51	19	45	46	42	34	17	25	39	21	18	37
CGGGCCCCACCTCGAATC	STM14_0132	CP001363	130806	-	18	20	32	50	23	31	21	31	16	20	16	26	20	25	18	15	39	19	17	15	25	30	18	17	18	29	22	28	3	13	23	16	11	17
TTACCCCAATAATCCCCC	STM14_0132	CP001363	130965	-	19	28	28	29	30	20	24	21	12	15	23	10	23	26	27	21	27	28	10	15	29	13	21	9	19	16	22	18	11	11	23	8	10	15
TCATTTACCCGTCATACC	STM14_0132@NonSense	CP001363	131131	+	2	2	4	7	8	7	5	7	5	2	3	5	10	7	12	9	10	9	1	9	11	6	4	1	8	9	5	5	4	1	2	5	1	6
ATCGAGGGCTCGAGAACC	STM14_0132@NonSense	CP001363	131145	+	50	32	70	86	49	56	45	51	48	40	48	34	57	49	61	44	58	48	37	58	79	64	46	27	53	71	85	33	26	15	48	15	27	38
CACGCACTTGAATTTACG	STM14_0132@NonSense	CP001363	131394	+	28	13	44	32	23	38	19	33	21	36	28	23	25	41	35	18	30	19	16	23	24	37	15	6	21	30	25	22	6	13	17	9	12	23
TAGGTAAGATCATAGACT	STM14_0132	CP001363	131402	-	0	1	0	0	0	0	0	0	0	0	0	0	0	0	0	0	0	0	0	0	0	0	0	0	0	0	0	0	0	0	0	0	0	0
AAATCAAAAGATTTAACA	STM14_0132@NonSense	CP001363	131433	+	26	19	38	56	23	36	30	31	17	32	24	21	24	28	38	32	41	28	16	23	32	31	25	12	29	23	38	20	18	12	17	17	24	17
AGCCCTAATTGTCCTCCG	STM14_0132	CP001363	131474	-	1	1	0	1	0	0	0	0	0	0	0	0	1	1	0	0	0	0	0	0	1	0	0	0	1	0	0	0	1	1	0	0	3	0
CGTTACCCTCTTGGCCTG	STM14_0132@NonSense	CP001363	131570	+	11	1	11	9	4	14	12	7	1	5	3	13	12	11	11	5	16	2	0	12	18	9	3	3	10	8	10	4	10	3	9	3	4	7
CACTCTAAGGTGCGTCAG	STM14_0133@NonSense	CP001363	131797	+	40	27	64	85	41	59	27	31	28	27	27	37	35	52	57	46	64	24	10	36	41	42	41	24	33	53	55	37	24	20	22	10	25	13
ACGGTAGCTTACAGCCCA	STM14_0133@NonSense	CP001363	132026	+	0	0	0	0	0	0	0	0	0	0	0	0	0	0	0	0	0	0	0	0	1	0	0	0	0	0	0	0	0	0	0	0	0	0
CACACGAACATACTCCCA	STM14_0133	CP001363	132105	-	31	7	19	29	18	17	14	15	8	9	12	17	27	12	21	30	31	12	16	11	35	4	16	14	8	18	39	8	3	9	6	8	4	14
ATCATATATCAGCGAGAA	STM14_0133@NonSense	CP001363	132138	+	8	7	11	5	3	8	1	1	7	2	3	3	1	2	9	2	18	6	1	3	8	5	3	1	2	5	6	0	2	0	3	0	6	4
CACAGAAACGACCGCACA	STM14_0133	CP001363	132278	-	0	0	0	0	0	0	0	1	0	0	0	0	0	0	0	0	0	0	0	0	0	0	0	0	0	0	0	0	0	0	0	0	0	0
CGTTGCACGTGGCTTCGG	STM14_0133@NonSense	CP001363	132391	+	32	22	78	62	48	42	29	25	22	28	24	33	35	23	56	42	58	33	22	42	47	70	40	14	36	53	52	34	32	44	32	14	25	37
GTCAGCACACCACCTAGC	STM14_0133	CP001363	132689	-	21	22	31	29	22	30	19	16	12	14	13	23	22	32	28	24	34	20	21	19	44	30	18	9	15	42	32	22	11	9	11	6	7	7
CAATGCCATCAGATGTAA	STM14_0134@NonSense	CP001363	133147	+	10	10	11	22	16	5	2	8	10	12	8	8	11	3	12	14	9	13	4	8	30	10	11	13	12	7	10	10	16	16	6	7	5	4
GACCGCAACCTAGTTCCC	STM14_0134	CP001363	133210	-	1	0	0	0	0	0	0	0	0	0	0	0	0	0	0	0	0	0	0	0	0	0	0	0	0	0	0	0	0	0	0	0	0	0
GATTCAAAACAATGACTA	STM14_0134	CP001363	133254	-	0	0	0	0	0	0	0	0	0	0	0	0	0	0	0	0	0	0	0	0	0	0	0	0	0	0	1	0	0	0	0	0	0	0
TGACTTTGGTATCCAAAA	STM14_0134@NonSense	CP001363	133419	+	45	37	88	100	53	50	42	54	35	25	53	58	43	39	74	66	70	39	31	38	76	52	24	28	45	52	77	42	24	25	53	20	42	23
AGAGATCCGGGTCATACA	STM14_0134	CP001363	133486	-	11	6	16	17	6	9	9	8	3	7	4	8	6	1	13	12	11	13	7	6	13	11	10	3	9	12	3	7	1	5	5	7	3	3
CATGCGTTACGAAAAAAC	STM14_0134	CP001363	133685	-	6	4	10	18	8	18	11	4	12	11	9	6	6	10	7	2	13	5	1	16	16	9	5	11	10	9	5	3	7	7	5	5	4	5
ACAAGCGCTGCACAACAA	STM14_0134@NonSense	CP001363	134098	+	0	0	1	0	0	0	0	0	0	0	0	0	0	0	0	0	0	0	0	0	0	0	0	0	0	0	0	0	0	0	0	0	0	0
CCCAGGATTTGCGACCCA	STM14_0134@NonSense	CP001363	134250	+	9	9	4	9	18	13	8	14	11	6	10	11	4	4	9	14	10	21	6	13	11	5	10	4	5	12	9	6	2	4	6	2	12	7
ACACCACAAACTAGCCCT	STM14_0134	CP001363	134335	-	31	13	42	18	31	57	27	20	21	26	18	23	26	26	35	25	33	23	19	15	31	35	13	8	25	37	48	28	10	12	16	28	11	24
CACACACTTTAACCATAA	STM14_0134	CP001363	134420	-	34	15	44	45	30	27	18	15	25	14	25	27	30	27	23	29	41	27	13	24	36	21	19	8	20	19	33	12	12	5	18	13	13	15
GCGCATATCCGCTACCAT	STM14_0134@NonSense	CP001363	134446	+	13	3	26	15	8	18	15	12	7	14	5	6	7	6	15	3	22	14	8	8	19	16	4	3	14	10	9	7	4	2	8	13	6	12
TCCGACGATGCATTTCCG	Intergen_0102@-	CP001363	134454	-	21	14	30	36	31	32	7	15	20	15	12	16	16	16	14	23	25	12	12	20	15	32	7	6	6	15	17	6	19	7	10	1	5	12
CGCACGTGAGACCGACTG	Intergen_0102@+	CP001363	134514	+	1	2	0	0	0	1	0	0	0	0	3	0	0	0	0	0	0	0	0	0	0	0	0	0	2	0	0	0	0	1	11	0	0	0
ACGCTCTCAGACCGTCAG	STM14_0135	CP001363	134544	-	49	24	40	37	34	33	28	45	26	27	25	21	19	27	48	41	43	22	21	19	51	29	24	14	18	37	35	29	14	12	37	19	31	19
ATTGGCGACATAATCCTA	STM14_0135@NonSense	CP001363	134587	+	57	47	61	64	48	55	52	45	19	45	49	39	51	42	76	47	57	37	30	27	43	41	42	17	40	35	61	39	32	18	55	10	19	25
ACCTTGCAACAAATACTT	STM14_0135	CP001363	134599	-	12	8	14	14	13	12	10	11	4	5	12	12	20	11	12	9	17	6	3	12	8	15	9	6	8	11	14	4	4	2	6	9	5	14
CGGAAAGGCCGACAGCCC	STM14_0135	CP001363	134599	-	11	16	40	41	21	19	31	30	17	9	13	18	26	12	21	19	33	18	6	12	24	19	15	3	12	19	26	17	11	10	7	12	2	15
GACCAATAACTTTAACGC	STM14_0135	CP001363	134599	-	25	14	54	55	52	35	24	23	26	27	7	14	15	29	41	23	36	18	18	17	27	36	15	8	22	43	33	21	16	13	25	8	25	29
GCGACTTATCTGAGCAAC	STM14_0135	CP001363	134599	-	8	4	13	15	5	8	7	23	5	9	8	13	7	11	17	5	13	6	1	5	11	4	6	4	9	6	16	8	2	16	10	2	2	6
AGTCGTGGAGCATTCCGG	STM14_0135@NonSense	CP001363	134614	+	21	8	24	41	22	21	19	18	5	12	14	16	10	12	23	29	21	22	19	17	21	10	17	8	15	16	30	13	9	8	10	14	7	12
CACTCGACCACCACCTGG	Intergen_0103@+	CP001363	134646	+	1	1	11	3	3	5	1	1	2	1	0	2	0	1	4	3	0	4	2	2	1	4	2	0	3	0	1	1	1	0	0	0	0	1
GAATCATCTACCCGGTTC	Intergen_0103@+	CP001363	134661	+	0	0	3	2	2	0	0	1	2	0	1	1	0	0	2	0	0	3	0	0	3	0	0	0	0	1	0	0	0	0	0	0	0	2
GATCTCACCATAACCGCC	Intergen_0103@+	CP001363	134661	+	0	1	2	1	0	1	0	0	1	1	4	1	0	1	1	4	1	0	0	1	1	0	2	1	4	0	0	0	0	0	0	0	0	0
AAGCCTAAGAACTTACGC	Intergen_0103@-	CP001363	134669	-	32	8	47	75	27	23	30	39	27	25	18	39	23	16	36	30	40	29	22	33	41	36	22	11	29	26	36	18	15	6	27	7	12	21
GAGACAGAAGCGCAGCCA	Intergen_0103@-	CP001363	134669	-	0	1	0	0	0	0	0	0	0	0	0	0	0	0	0	0	0	0	0	0	0	0	0	0	0	0	0	0	0	0	0	0	0	0
GAGGGCGTATCGTTTCCC	Intergen_0103@-	CP001363	134672	-	34	18	34	36	19	25	22	24	18	23	11	23	34	37	24	19	30	28	8	20	38	13	12	7	17	28	28	21	23	13	17	12	16	19
ACCCCAAGCCACTACGTA	Intergen_0103@-	CP001363	134683	-	29	20	29	30	38	20	24	16	17	18	5	22	17	16	31	27	22	18	10	9	17	30	14	8	22	25	10	9	6	2	23	7	8	18
CTCAACACCGACTGTTTA	STM14_0136	CP001363	134692	-	0	0	0	0	0	0	0	0	0	0	0	0	0	0	0	0	0	0	0	0	1	0	0	0	0	0	0	0	0	0	0	0	0	0
TTCCACGCCCTACAATTT	STM14_0136	CP001363	134720	-	13	7	34	27	23	29	15	19	9	25	8	8	8	10	8	21	20	14	3	16	15	5	9	2	18	13	10	11	4	3	22	10	11	17
TAAGCACTGGGTCTCATT	STM14_0136	CP001363	134756	-	0	1	8	10	4	7	3	7	3	1	3	0	6	3	2	4	7	3	4	5	3	4	3	0	5	4	2	5	0	1	2	0	0	5
ATGAAATACTGAGTAAAA	STM14_0136	CP001363	134763	-	38	24	55	55	53	38	22	37	31	19	28	25	33	18	42	38	41	29	29	34	35	25	39	5	26	29	45	37	13	18	27	20	6	20
CTTCCCGACAAAGTACGC	STM14_0136	CP001363	134786	-	54	22	37	57	34	26	17	32	45	29	16	24	28	29	38	36	32	33	15	16	26	32	21	12	27	26	31	14	23	20	20	11	17	15
TAAGACTCTGACATAACT	Intergen_0104@-	CP001363	134801	-	13	15	14	18	8	11	3	9	3	10	1	11	6	12	13	11	13	7	5	13	19	6	8	5	10	11	21	4	7	2	7	9	1	7
TGAATTGTTGCATGCCAT	Intergen_0104@-	CP001363	134856	-	0	0	1	0	0	0	0	0	0	0	0	0	0	0	0	0	0	0	0	0	0	0	0	0	0	0	0	0	0	0	0	0	0	0
CGTATCACGCGACGAAAC	Intergen_0104@-	CP001363	134867	-	24	11	22	9	15	19	10	13	14	12	13	10	11	5	8	11	18	18	3	15	15	8	6	7	14	12	13	10	1	4	11	9	7	11
CGCTCCTCCATACGCCAT	Intergen_0104@-	CP001363	134874	-	0	0	0	0	0	0	0	0	0	0	0	0	0	0	0	0	0	0	0	0	0	0	0	0	0	0	1	0	0	0	0	0	0	0
AGCTCAAACCTAATATCA	STM14_0136.J@NonSense	CP001363	134948	-	27	17	40	27	22	19	13	13	12	23	19	10	14	13	23	18	23	15	11	12	21	8	14	5	9	12	20	11	10	9	14	4	15	10
TGAAAACCTGCTAAGACA	STM14_0136.J@NonSense	CP001363	134949	-	15	14	31	41	19	22	18	11	12	13	14	13	16	19	20	17	13	12	8	17	27	18	9	7	21	13	11	10	9	6	13	3	5	14
CAACTCTACAACCTCAGA	Intergen_0104@-	CP001363	135035	-	5	5	4	10	6	10	7	3	8	0	0	6	5	3	6	1	10	4	0	2	4	4	1	0	4	1	3	3	2	3	1	3	5	1
GACTGCACTGTGGCCTAA	STM14_0137@NonSense	CP001363	135100	-	0	1	0	0	0	0	0	0	0	0	0	0	0	0	0	0	0	0	0	0	0	0	0	0	0	0	0	0	0	0	0	0	0	0
TCGACCATTTCACAAAAA	STM14_0137@NonSense	CP001363	135100	-	6	7	16	14	16	12	11	3	3	7	7	6	11	9	6	5	9	7	3	5	8	3	6	8	2	9	4	4	5	1	7	1	2	4
TCTACCGTAATACGCGCT	STM14_0137@NonSense	CP001363	135105	-	18	2	7	10	10	13	9	6	3	4	4	3	5	3	7	4	6	5	3	6	6	7	5	7	2	7	2	3	0	5	3	2	2	9
AACACGCCCTGCCGATAG	STM14_0137@NonSense	CP001363	135111	-	13	0	14	12	7	10	5	7	1	9	1	6	4	9	20	8	13	6	5	3	14	8	2	8	6	8	2	5	11	8	3	8	9	15
TAGTATTGCATGTCATCT	STM14_0137@NonSense	CP001363	135111	-	1	2	5	9	2	3	3	2	1	4	3	2	0	0	5	0	6	0	2	1	8	0	2	1	1	1	6	3	0	3	0	0	0	0
TGCAAGGAGCAAAAGAAA	STM14_0137@NonSense	CP001363	135111	-	0	0	9	4	0	5	1	4	0	1	2	2	1	4	1	0	0	1	1	3	2	1	3	0	2	6	1	8	0	3	0	2	0	3
CCGTGACCGGACCGTACC	STM14_0137@NonSense	CP001363	135121	-	27	20	44	42	40	29	21	23	28	21	16	23	21	17	34	32	35	43	16	23	16	26	20	6	22	15	27	12	13	21	12	10	16	22
GGCCCGGCCCTTCCGCGC	STM14_0137@NonSense	CP001363	135121	-	12	8	15	27	17	12	10	18	5	5	7	9	17	8	17	13	18	12	8	14	23	19	3	3	14	16	19	10	3	0	14	13	3	8
GCCCGTCGAATACAGCGT	Intergen_0105@+	CP001363	135264	+	0	1	0	0	0	0	0	0	0	0	0	0	0	0	0	0	0	0	0	0	0	0	0	0	0	0	0	0	0	0	0	0	0	0
TAAGACTGATCGCCCAGG	Intergen_0105@+	CP001363	135264	+	6	2	4	14	8	15	3	9	6	16	4	0	1	5	5	1	7	3	6	3	5	4	10	7	7	1	3	2	1	1	8	1	1	0
AAACCCACTCAAGGAGAG	STM14_0138@NonSense	CP001363	135335	-	0	0	0	0	0	1	0	0	0	0	0	1	3	0	0	0	1	0	0	0	1	0	1	0	0	0	0	0	0	0	0	1	0	0
GCCGTGGTCTTTTATCAA	STM14_0138	CP001363	135353	+	0	1	0	0	0	0	0	0	0	0	0	0	0	0	0	0	0	0	0	0	0	0	0	0	0	0	0	0	0	0	0	0	0	0
CGAGACGTAACGGTATCG	STM14_0138	CP001363	135355	+	27	11	29	47	26	26	15	15	6	13	11	12	14	18	14	16	25	9	10	11	30	24	8	7	12	15	15	7	3	5	12	3	17	4
GAACCTGATGACGAACTA	STM14_0138	CP001363	135362	+	8	8	24	11	9	5	7	0	2	4	6	3	10	6	6	10	8	7	4	4	6	4	2	6	2	3	8	0	6	0	5	1	2	6
GCAATACATCTCGCCCAG	STM14_0138	CP001363	135366	+	64	25	61	56	39	39	35	47	33	19	48	42	29	36	42	37	62	37	16	34	47	36	32	17	34	56	39	32	21	4	25	7	20	22
TCATGCCTTCTATTAGCA	STM14_0138	CP001363	135372	+	0	0	0	0	0	0	0	0	0	0	0	0	0	0	0	0	0	0	0	0	1	0	0	0	0	0	0	0	0	0	0	0	0	0
AGGTAGTCGCAAGTCCCG	STM14_0138	CP001363	135388	+	5	1	3	2	0	3	4	2	1	1	3	0	2	2	1	2	3	4	0	0	0	0	1	0	0	0	1	1	0	2	3	1	3	0
TCCTCTCCCCCATGCCTA	STM14_0138	CP001363	135393	+	12	4	20	18	18	6	15	7	6	15	5	5	4	8	16	12	7	5	3	7	13	12	4	1	6	11	11	9	1	0	5	4	5	2
GCTGTCGCGCAGAGGCCG	STM14_0138	CP001363	135412	+	2	1	5	2	4	1	3	1	1	1	0	1	3	0	2	3	0	1	0	1	1	8	1	0	3	0	1	4	2	0	0	0	0	0
AACGAATGCTTATGGGAC	STM14_0138@NonSense	CP001363	135415	-	3	0	1	0	0	2	0	0	0	0	1	0	1	0	1	0	0	1	0	0	0	0	0	0	0	0	0	0	2	0	0	1	0	0
ACTCAAGCGTTCACACCA	STM14_0138	CP001363	135446	+	0	2	1	3	1	2	1	2	0	2	1	0	0	1	2	0	0	0	0	0	3	3	0	0	2	2	0	0	1	1	0	0	2	0
TTTTTGATTCGTACACTA	STM14_0138@NonSense	CP001363	135449	-	0	0	0	2	1	2	1	0	0	0	0	0	1	0	0	0	0	1	0	0	0	0	0	0	0	0	0	0	0	0	1	0	0	0
TGGCACTCTGCCACAGTC	STM14_0138	CP001363	135455	+	22	11	25	29	24	21	21	14	7	31	17	12	7	20	15	25	23	20	10	6	23	16	19	8	7	6	16	6	4	5	18	16	7	18
GTCACGGAGTCCGTCCTC	STM14_0138@NonSense	CP001363	135501	-	7	2	1	7	2	2	0	1	0	2	1	3	0	2	2	1	0	2	4	1	2	0	4	0	2	2	1	2	0	0	6	0	0	0
CAACGCCACACGTCCAAG	STM14_0138	CP001363	135516	+	67	35	72	62	57	48	47	53	22	35	40	26	33	40	46	47	53	29	22	40	53	31	28	13	44	35	50	33	14	17	42	12	30	25
TAATACTACACTAACGCA	STM14_0138	CP001363	135606	+	5	0	9	11	9	1	4	3	2	3	1	5	4	1	9	5	8	3	0	5	2	1	2	0	5	11	3	4	2	0	1	1	1	5
TGCCAACACACGCCTGAT	STM14_0138@NonSense	CP001363	135651	-	2	2	1	3	4	3	2	3	0	2	0	3	0	2	0	9	6	1	0	4	2	3	1	2	2	3	2	1	1	3	0	0	0	1
CGCTAACGCTCCAGTGCG	STM14_0138	CP001363	135667	+	1	2	0	1	3	0	0	0	0	0	0	0	0	0	0	0	0	0	0	0	0	0	0	0	0	0	0	0	0	0	0	0	0	0
CCGCGAGCGCCCCGGGTG	STM14_0138	CP001363	135733	+	32	16	41	42	36	46	27	28	14	20	22	27	29	27	19	31	30	27	21	18	26	31	18	16	18	32	20	7	14	7	16	11	11	14
AACGACCCAAAACCCCCC	STM14_0138	CP001363	135813	+	0	1	0	0	0	0	0	0	0	0	0	0	0	0	0	0	0	0	0	0	0	0	0	0	0	0	0	0	0	0	0	0	0	0
TGGTCCGTATTCACAATT	STM14_0138	CP001363	135823	+	31	14	25	39	24	23	15	25	12	17	23	13	20	16	18	21	29	17	12	18	25	17	11	7	14	23	34	15	11	8	16	14	7	15
CCTACCCCGGCCAGCCCG	STM14_0138	CP001363	135879	+	8	12	27	14	28	19	12	15	10	15	9	12	12	5	13	14	19	13	7	15	24	9	7	13	10	5	12	3	5	2	7	5	10	7
GAAGTCATGTCGCGTCCA	STM14_0138	CP001363	135938	+	18	8	17	16	14	15	8	16	13	14	13	8	17	7	13	8	15	15	4	4	26	12	10	2	6	4	16	8	9	3	36	4	2	5
TTCCCCTCACCCTCAACC	STM14_0138	CP001363	135957	+	0	1	0	0	0	0	0	0	0	0	0	0	0	0	0	0	0	0	0	0	0	0	0	0	0	0	0	0	0	0	0	0	0	0
ACTACAGAGCAGACCCGT	STM14_0138@NonSense	CP001363	135966	-	0	0	0	0	0	0	1	0	0	0	0	0	0	0	0	0	0	0	0	0	0	0	0	0	0	0	0	0	0	0	0	0	0	0
ACCGCGCTTTCAAGTGCT	STM14_0138	CP001363	135983	+	70	33	62	61	49	38	36	43	21	40	28	51	32	25	55	37	63	36	29	29	46	37	31	31	49	39	35	28	12	17	34	14	19	34
CCAGAAAACCCCCCCATC	STM14_0138	CP001363	135992	+	23	17	40	42	27	36	23	33	20	31	12	31	31	18	32	22	42	24	8	9	32	16	3	14	24	20	25	16	6	8	16	7	16	16
TGGACCCAATCCTAATAG	STM14_0138	CP001363	136016	+	2	0	10	4	1	1	1	1	1	3	4	1	5	1	3	0	0	0	0	3	1	0	2	5	4	4	0	0	2	0	2	0	0	4
TTCTTGCTTCCCCAACAC	STM14_0138	CP001363	136026	+	35	25	46	47	20	24	18	22	23	24	14	25	21	23	22	27	26	23	8	26	31	19	16	10	29	42	37	17	19	8	18	15	7	1
CCGAGACAGGGAACGTTA	STM14_0138	CP001363	136050	+	17	5	9	18	8	7	2	13	2	6	4	5	3	9	16	7	6	10	2	9	11	5	9	2	5	7	13	2	7	5	12	2	5	6
AACGCCCACACATGCACC	STM14_0138@NonSense	CP001363	136058	-	0	0	1	0	0	0	0	0	0	0	0	0	0	0	0	0	0	0	0	0	0	0	0	0	0	0	0	0	0	0	0	0	0	0
CGTTTGAACCTCAAGAAA	STM14_0138@NonSense	CP001363	136058	-	33	19	35	42	24	37	14	22	18	11	17	27	16	25	28	22	35	22	7	20	34	38	29	10	17	28	24	24	15	18	20	14	17	22
GTCCGTCCCCTTACAGAT	STM14_0138@NonSense	CP001363	136084	-	14	3	26	15	29	11	12	12	5	11	9	13	20	6	17	6	9	10	7	11	17	5	12	3	13	20	14	12	8	6	6	6	8	4
AAAATCAAAGTCCCAAGT	STM14_0138@NonSense	CP001363	136155	-	41	25	33	51	39	28	36	27	27	23	22	42	22	35	35	45	55	30	20	23	38	48	27	20	35	42	67	29	22	15	15	21	19	11
CCACCCCTGCCCCGTGTT	Intergen_0106@+	CP001363	136304	+	28	12	36	28	25	25	14	21	24	27	23	17	19	25	31	18	32	39	14	21	22	26	10	6	16	12	38	23	16	6	17	21	6	6
CCGAGAACCAGCTAACCC	Intergen_0106@+	CP001363	136400	+	27	12	61	79	35	46	26	31	23	32	23	21	35	18	49	29	33	28	16	19	30	23	29	13	34	35	40	31	18	17	22	25	13	27
CTCGGCGACACCCCCACA	Intergen_0106@+	CP001363	136495	+	22	12	54	44	22	31	17	38	15	16	20	26	31	30	50	26	52	25	17	30	43	33	23	10	32	35	48	28	22	16	24	12	25	21
AGGTCTACAGTTTAAAGT	Intergen_0106@+	CP001363	136497	+	0	0	0	0	0	0	0	1	0	0	0	0	0	0	4	2	1	3	0	1	1	0	0	0	0	1	0	0	0	0	1	0	0	0
CACCGACCTTACTCGGCC	Intergen_0106@+	CP001363	136497	+	0	0	0	0	0	0	0	1	0	0	0	0	0	0	0	0	0	0	0	0	0	0	0	0	0	0	0	0	0	0	0	0	0	0
CCTCGACTCTATCTCACA	Intergen_0106@+	CP001363	136497	+	24	15	22	30	29	23	12	14	11	29	14	20	16	24	30	25	26	18	18	27	20	26	18	12	16	37	17	31	16	1	22	4	6	7
CGCTCCCTTCGGGTAGCT	Intergen_0106@+	CP001363	136497	+	32	12	37	40	31	46	16	26	21	15	13	28	18	25	40	26	44	22	12	18	32	22	15	9	19	35	35	19	4	11	12	7	17	15
CTCTGGGTGTCCCAACCA	Intergen_0106@+	CP001363	136497	+	2	19	19	34	13	4	7	6	16	4	11	10	8	19	21	8	21	4	15	9	9	13	8	9	11	12	15	2	3	10	8	7	1	7
GACACACTCCAACACCAA	Intergen_0106@+	CP001363	136497	+	0	0	3	2	0	1	0	2	2	0	6	1	1	3	0	0	7	4	2	1	0	0	6	0	1	1	3	4	0	0	2	0	4	0
TTCTCACTCACTATTTGA	Intergen_0106@+	CP001363	136497	+	18	9	21	27	11	13	12	9	13	11	9	15	7	9	18	17	20	8	4	16	10	23	13	13	9	9	31	5	16	9	14	5	12	14
GCACCATCCGCCACGGGG	Intergen_0106@-	CP001363	136505	-	0	0	0	0	0	0	0	0	0	0	0	0	0	0	0	0	0	0	0	0	0	1	0	0	0	0	0	0	0	0	0	0	0	0
GCTCACCATCCTAATACC	Intergen_0106@-	CP001363	136505	-	4	6	8	8	14	9	8	5	3	3	8	6	1	3	3	6	6	3	2	4	5	1	7	1	6	8	4	3	2	0	5	0	0	1
GCACGCATAGCTCCGACT	Intergen_0106@+	CP001363	136527	+	0	0	0	0	0	0	1	0	0	0	0	0	0	0	0	0	0	0	0	0	0	0	0	0	0	0	0	0	0	0	0	0	0	0
GAACAGGCGAAGTCTTCT	STM14_0139.R@NonSense	CP001363	136628	-	2	0	8	7	3	0	4	4	3	1	5	5	6	4	7	1	2	2	0	0	7	3	2	3	2	5	1	1	0	0	0	0	3	1
TACCAAGTACGTCAGCAG	STM14_0139.R@NonSense	CP001363	136989	-	33	16	31	31	48	29	14	16	18	15	25	21	40	15	31	31	30	16	14	22	27	25	18	18	16	32	26	10	9	10	10	15	16	21
ATGCGAATTGGCTAGACT	STM14_0139.R@NonSense	CP001363	137012	-	63	29	86	87	58	72	51	28	27	43	53	40	38	62	67	44	74	44	20	37	73	39	30	13	53	42	81	34	18	22	29	23	20	44
GTAAAAGAAACCTAACAC	STM14_0139.R@NonSense	CP001363	137364	-	29	9	29	28	19	25	14	25	19	14	15	19	19	15	44	19	22	25	15	30	34	9	27	10	16	22	31	24	18	8	12	7	10	8
GTTACTCGCTCCCGGCTT	STM14_0139.R@NonSense	CP001363	137477	-	8	2	7	8	11	3	4	4	1	6	1	6	5	4	2	4	10	5	0	9	5	2	5	0	0	3	7	2	9	4	2	4	0	3
CCCGTCAATACATTTCAC	STM14_0139.R	CP001363	137722	+	2	0	4	0	1	2	1	0	1	0	2	1	6	1	3	1	3	1	0	0	2	1	0	0	0	1	1	0	3	0	0	0	1	5
ACCATCCGCCATCGCTTC	STM14_0139.R	CP001363	137897	+	6	14	23	12	6	21	21	14	13	14	14	18	12	20	9	6	12	17	9	12	19	4	12	14	6	6	10	9	9	7	8	8	4	12
TCAGCTGCAGCCCCCCTT	STM14_0139.R@NonSense	CP001363	137916	-	7	4	8	14	10	13	11	8	4	2	6	5	13	6	8	8	8	5	3	10	8	9	6	3	5	13	16	9	3	4	2	3	7	1
GACTAAAATCCGGTTGGG	STM14_0139.R	CP001363	138002	+	8	4	14	14	2	20	2	2	8	6	4	8	3	7	6	9	15	2	4	3	5	4	1	2	10	0	6	5	2	1	3	4	0	1
GCCAGCACCCCACCCAGC	STM14_0139.R@NonSense	CP001363	138210	-	27	16	32	34	24	31	22	40	13	30	20	28	36	40	37	34	33	31	22	27	31	40	28	31	21	26	40	23	32	17	26	10	21	22
GAGGACTGTACAGCCAAT	STM14_0140.RJ@NonSense	CP001363	138413	-	24	10	24	32	17	20	16	30	4	11	10	9	16	15	25	17	27	12	6	16	20	32	13	5	20	9	20	15	3	6	14	17	14	6
GTACGTGGACACATTTAC	STM14_0140.RJ@NonSense	CP001363	138425	-	33	36	40	37	27	34	21	38	18	20	18	30	24	28	38	23	34	18	17	10	19	25	18	14	17	18	40	16	14	14	28	19	31	23
GGCATGTAGCATACGCCT	STM14_0140.RJ@NonSense	CP001363	138489	-	1	0	0	0	0	0	0	0	0	0	0	0	0	0	0	0	0	0	0	0	0	1	0	0	1	0	0	0	0	0	0	0	0	0
GTAGATGGTATCTACGTC	STM14_0140.RJ	CP001363	138571	+	7	2	18	7	7	7	5	2	4	8	5	6	4	3	8	0	9	1	2	3	4	9	1	3	1	6	7	1	0	1	6	2	5	5
AAGTGCCAGACGTATGAG	STM14_0140.RJ	CP001363	138627	+	43	16	48	42	22	11	19	18	22	24	14	14	22	32	24	20	16	19	12	15	37	37	25	14	12	26	33	23	10	13	15	16	11	21
AACATCACGTACACTCAG	STM14_0140.RJ@NonSense	CP001363	138635	-	12	4	5	7	7	5	6	5	0	3	2	7	1	4	13	6	6	4	1	5	9	4	3	1	2	8	5	5	1	1	2	1	3	3
GCGAGCACGATTCCCTCC	STM14_0141	CP001363	138847	-	71	34	89	90	80	65	45	62	53	55	53	39	76	57	83	67	94	63	29	61	108	58	52	27	41	62	112	50	39	34	79	22	31	29
TGGCGCCGGAGCTCACAA	STM14_0141.J	CP001363	138889	+	35	28	98	88	74	54	55	60	43	34	49	62	54	49	88	61	90	56	43	64	85	86	55	28	52	53	72	52	40	25	46	26	28	52
CACTCCGCGATTTAGCCG	STM14_0141.J@NonSense	CP001363	138940	-	33	17	35	48	29	24	21	22	13	31	12	34	21	19	23	19	31	27	14	24	15	15	18	11	23	17	33	18	12	11	12	5	9	13
CCCGACCCCTCCACTCAT	Intergen_0109@+	CP001363	140352	+	37	21	66	47	32	24	18	33	15	35	21	29	29	45	55	40	45	43	20	28	40	34	24	11	35	36	53	43	21	20	25	17	19	23
TCCACCAGCGAGGCCCGT	Intergen_0109@-	CP001363	140359	-	8	4	10	8	12	3	9	6	10	4	4	16	5	17	13	6	8	5	4	12	5	10	4	7	8	13	8	9	4	13	7	3	6	4
ACCACACTAACCAACGGG	STM14_0144@NonSense	CP001363	140574	-	1	0	4	4	1	1	0	1	1	0	2	0	2	2	2	1	1	1	0	3	0	0	2	2	0	0	3	3	0	1	0	0	1	0
GTGTCAACAATCGCAAAC	Intergen_0110@-	CP001363	140655	-	0	0	0	0	0	0	0	1	0	0	0	0	0	0	0	0	0	0	0	0	0	0	0	0	0	0	0	0	0	0	0	0	0	0
AAGGTGACTCATCTGCGC	STM14_0145@NonSense	CP001363	140769	-	0	0	0	0	0	0	0	1	0	0	0	0	0	0	0	0	0	0	0	0	0	0	0	0	0	0	0	0	0	0	0	0	0	0
GGTTGCATGGTTGGACGC	STM14_0145@NonSense	CP001363	140769	-	0	0	0	0	0	0	0	0	0	0	0	0	0	0	0	0	0	0	0	0	0	0	0	0	0	0	1	0	0	0	0	0	0	0
GGGACTCATTGCACGACA	STM14_0145@NonSense	CP001363	140804	-	0	0	0	0	0	0	0	1	0	0	0	0	0	0	0	0	0	0	0	0	0	0	0	0	0	0	0	0	0	0	0	0	0	0
CCACAGCCACGTCGCGCC	STM14_0145@NonSense	CP001363	140929	-	0	1	0	0	0	0	0	0	0	0	0	0	0	0	0	0	0	0	0	0	0	0	0	0	0	0	0	0	0	0	0	0	0	0
CGGTTCGCTAGACCCCTT	STM14_0145@NonSense	CP001363	141105	-	0	0	1	0	0	0	0	0	0	0	0	0	0	0	0	0	0	0	0	0	1	0	0	0	0	0	0	0	0	0	0	0	0	0
ACATGGTTACCACACAAA	STM14_0146@NonSense	CP001363	141442	-	73	27	89	80	70	81	44	40	38	50	24	21	30	19	24	37	47	38	5	19	39	22	20	17	16	19	36	14	6	4	3	1	2	13
GTCCTGTCCACTTGAGCC	STM14_0146@NonSense	CP001363	141569	-	0	0	0	2	0	0	0	1	2	1	0	0	0	1	0	0	0	0	0	1	0	0	0	0	0	0	0	1	0	0	0	0	3	0
TTCCCCGCTTTCCAAAGG	STM14_0146@NonSense	CP001363	141770	-	0	0	0	0	0	0	0	1	0	0	0	0	0	0	0	0	0	0	0	0	0	0	0	0	0	0	0	0	0	0	0	0	0	0
TAAGGAAACCGCCATCCC	STM14_0146@NonSense	CP001363	141779	-	0	0	0	0	0	0	0	0	0	0	0	0	0	0	0	0	0	0	0	0	0	1	0	0	0	0	0	0	0	0	0	0	0	0
ATATCTTGCGTCAGTCCA	STM14_0146@NonSense	CP001363	141831	-	7	8	21	28	12	14	11	11	18	13	6	7	6	3	4	5	11	6	2	1	8	4	6	3	5	11	4	1	3	0	1	0	0	0
TGCAATAGTCGAATATGG	STM14_0146@NonSense	CP001363	141831	-	0	0	0	0	0	0	0	0	0	0	0	0	0	0	0	0	0	0	0	0	0	1	0	0	0	0	0	0	0	0	0	0	0	0
CCTGCGATGCTATCGCCA	STM14_0146@NonSense	CP001363	141932	-	35	13	38	41	32	45	6	13	6	22	18	7	3	8	8	7	13	14	2	0	3	2	13	10	3	12	3	1	0	2	0	0	0	1
ATTCCCTTCCACATAGGC	STM14_0146	CP001363	142033	+	116	106	436	307	149	133	163	206	93	119	197	263	232	193	240	240	374	299	145	222	275	233	247	132	248	272	330	153	69	91	139	97	93	114
GTCATAACACTGCGCCTT	STM14_0146@NonSense	CP001363	142053	-	0	1	0	0	0	0	0	0	0	0	0	0	0	0	0	0	0	0	0	0	0	0	0	0	0	0	1	0	0	0	0	0	0	0
GAACTCCAGCTGTTCTCT	STM14_0147@NonSense	CP001363	142086	-	0	0	0	0	0	0	0	0	0	0	0	0	0	0	0	0	0	0	0	0	0	0	0	0	0	0	0	0	0	0	1	0	0	0
GAACTCCAGCTGTTTTCT	STM14_0147@NonSense	CP001363	142086	-	21	22	50	37	44	37	22	15	15	17	26	43	21	19	49	17	40	35	14	25	34	18	18	14	39	34	32	19	12	11	13	18	5	12
GACCTTCCCCCCTGGGAG	STM14_0148@NonSense	CP001363	144145	-	0	1	0	0	0	0	0	0	0	0	0	0	0	0	0	0	0	0	0	0	1	1	0	0	0	0	2	0	0	0	0	0	0	0
AGCCCTCTCTCGACGACG	STM14_0150@NonSense	CP001363	147016	-	0	1	0	0	0	0	0	0	0	0	0	0	0	0	0	0	0	0	0	0	0	0	0	0	0	0	0	0	0	0	0	0	0	0
TTGCACCCCTTACATTTC	STM14_0150@NonSense	CP001363	147016	-	20	25	95	50	29	30	42	38	33	28	62	61	50	50	62	63	82	83	41	41	96	66	79	28	71	82	62	64	44	18	41	24	44	36
GTCCTGTGCACCGCACTC	STM14_0151@NonSense	CP001363	148092	-	15	8	15	8	22	30	17	17	17	20	7	10	5	11	16	23	22	14	8	13	13	11	16	4	8	9	22	7	9	0	8	6	4	10
CGCTATTATACCTGTGAA	STM14_0152@NonSense	CP001363	149425	-	30	24	80	40	35	40	24	34	34	18	30	32	38	41	66	46	75	29	25	33	56	48	34	31	43	54	62	41	19	12	35	10	17	30
TCGCTAGGCACGTTACCA	Intergen_0112@-	CP001363	151839	-	18	18	34	46	33	31	29	17	25	20	31	33	17	29	34	28	51	54	17	27	47	22	30	10	39	46	31	18	6	11	20	14	8	26
CTACGAACGCCGATGACT	STM14_0156@NonSense	CP001363	153421	-	44	29	72	80	61	58	32	58	40	39	37	53	27	30	62	42	69	66	28	24	54	54	37	38	38	43	35	33	16	23	24	18	17	26
GGCCGCCGCAGTGATATG	STM14_0156@NonSense	CP001363	153462	-	25	19	84	83	52	44	31	42	18	20	49	30	35	48	72	46	69	36	15	24	61	62	47	35	39	49	60	33	17	21	43	18	21	34
CGTGCACTTCTCGATTAT	STM14_0156@NonSense	CP001363	153573	-	0	1	0	0	0	0	0	0	0	0	0	0	0	0	0	0	0	0	0	0	0	0	0	0	0	0	0	0	0	0	0	0	0	0
CCTAAGCGAACCCAAAGA	STM14_0156@NonSense	CP001363	153580	-	0	1	0	0	0	0	0	0	0	0	0	0	0	0	0	0	0	0	0	0	0	0	0	0	0	0	1	0	0	0	0	0	0	0
CCCGAGTCTACATTGACG	STM14_0156@NonSense	CP001363	153627	-	0	0	0	0	0	0	0	0	0	0	0	0	0	0	0	0	0	0	0	0	1	0	0	0	0	0	0	0	0	0	0	0	0	0
TTGCCCAGGAGTACCAAC	STM14_0156@NonSense	CP001363	153756	-	18	17	49	48	28	31	28	29	13	9	23	30	25	20	48	29	54	28	12	34	34	25	20	22	24	32	44	22	8	5	14	11	14	18
GCGACTTACATCCGACTT	STM14_0156@NonSense	CP001363	154069	-	0	1	0	0	0	0	0	0	0	0	0	0	0	0	0	0	0	0	0	0	0	0	0	0	0	0	0	0	0	0	0	0	0	0
ATCAAATTTAAAGGGTTA	STM14_0156@NonSense	CP001363	154105	-	12	13	39	38	16	36	11	27	20	12	26	19	23	8	26	24	36	34	16	19	26	27	16	6	22	26	22	13	12	12	6	8	20	16
CCACGATCAGCGTCTATC	STM14_0158@NonSense	CP001363	155072	-	0	0	0	0	0	0	0	0	0	0	0	0	0	0	0	0	0	0	0	0	1	0	0	0	0	0	0	0	0	0	0	0	0	0
ATCCGCATAGATCGGGCG	Intergen_0114@+	CP001363	157602	+	21	7	21	13	10	17	13	7	7	9	15	12	14	10	23	23	14	12	8	6	10	7	7	4	7	12	16	12	3	9	6	8	4	14
GATATAATAAAAAAGACT	STM14_0160	CP001363	158505	+	5	1	6	7	4	3	8	0	5	2	1	3	3	0	2	4	0	2	0	0	4	1	1	0	1	0	0	3	1	2	0	0	1	0
TCCGTCTAAAACGAATTC	STM14_0160@NonSense	CP001363	158523	-	20	11	20	35	18	14	10	9	11	13	5	6	7	10	13	17	18	10	4	12	13	15	4	0	6	11	9	2	6	4	17	0	2	3
GCTGCGTACCGATATCCC	Intergen_0115@-	CP001363	158602	-	18	7	17	25	15	13	6	9	16	5	11	10	5	22	16	11	17	11	5	7	13	15	9	4	16	9	11	10	1	2	3	3	11	9
ACACGCCCCCTACCTGTC	Intergen_0115@+	CP001363	158657	+	54	34	61	83	75	61	57	53	24	48	42	41	49	64	53	59	78	37	32	33	79	38	31	30	38	41	54	49	22	24	41	14	26	32
TAAAGTTGTTACGATCTA	Intergen_0115@-	CP001363	158760	-	0	0	0	1	1	0	0	1	0	0	0	0	0	0	0	0	0	0	0	0	0	0	0	0	0	0	0	0	0	0	0	0	0	0
ACAGCCCCCCCAGGCGTC	STM14_0161@NonSense	CP001363	158878	-	0	0	0	0	0	0	0	0	2	0	0	0	0	0	0	0	0	0	0	0	0	0	0	0	0	0	0	0	0	0	0	0	0	0
CGCTACAAACGAAAGACA	STM14_0161@NonSense	CP001363	159299	-	0	0	0	0	0	0	0	0	0	0	0	0	0	0	0	1	0	0	0	0	0	0	0	0	0	0	0	0	0	0	0	0	0	0
TCCGACACCAGTTACCCT	STM14_0162	CP001363	161979	+	21	10	13	19	11	16	8	10	9	13	4	6	2	4	0	9	20	10	1	7	1	0	5	6	5	3	3	5	0	0	0	0	1	1
CAATTGTAACGCCTAAAT	STM14_0162	CP001363	162096	+	0	0	0	2	0	1	1	0	0	0	0	0	0	1	1	0	0	0	0	1	0	0	1	0	0	0	0	0	0	0	0	0	0	2
GGAAAATCCCGCAACACT	STM14_0162	CP001363	162096	+	3	1	3	8	2	0	1	2	0	1	2	1	4	4	5	0	1	2	0	2	3	3	2	1	1	4	4	2	2	0	3	0	0	0
TCCATGTATCTGGCCGGG	Intergen_0117@-	CP001363	162141	-	24	23	63	49	52	42	38	39	31	20	36	33	31	30	47	36	41	31	15	30	52	34	40	14	35	37	55	37	16	9	23	27	8	23
TCCATGTATCTGTCCGGG	Intergen_0117@-	CP001363	162141	-	0	0	1	0	0	0	0	0	0	0	0	0	0	0	0	0	0	0	0	0	0	0	0	0	0	0	0	0	0	0	0	0	0	0
TGTATTCACCACAGCAAC	STM14_0162.P@NonSense	CP001363	162194	-	0	2	0	2	0	0	0	1	0	0	0	0	0	0	0	2	0	0	0	0	0	2	0	0	0	0	0	0	1	0	0	0	0	0
GCTCGCCGAGAGAAGTTG	STM14_0163	CP001363	162319	+	19	22	41	34	24	17	34	15	17	11	13	23	27	23	25	19	21	8	13	16	40	32	17	8	9	22	28	17	20	15	12	11	9	18
GCGCAGGCCATCGTACTA	STM14_0163@NonSense	CP001363	162437	-	0	0	0	0	0	0	0	0	0	0	0	0	0	0	0	0	0	0	0	0	1	0	0	0	0	0	1	0	0	0	0	0	0	0
GTTGTGCGCACACCCCAT	STM14_0165@NonSense	CP001363	162896	-	7	18	38	31	34	33	27	29	9	13	33	20	22	16	39	18	28	21	16	24	19	21	13	16	22	16	34	16	5	7	20	8	5	13
TAACACGTAGGTTTAGTA	STM14_0167@NonSense	CP001363	163357	+	26	12	43	41	20	18	14	18	15	27	31	22	19	18	35	13	47	29	3	25	25	25	22	10	17	23	29	21	23	16	10	11	10	14
CTTCGGGCCGACAGCAAA	STM14_0167	CP001363	163639	-	6	9	33	33	23	22	10	22	8	13	9	16	27	21	34	20	34	12	18	18	19	18	20	13	6	15	34	23	13	2	31	7	7	6
CGCCCAATGGCCCCGAGT	STM14_0167	CP001363	163742	-	53	22	55	41	36	24	23	40	19	37	40	31	21	25	37	28	48	34	16	21	33	27	28	13	37	23	37	19	33	28	21	5	18	18
GAACTCAGCCCAGGACTA	STM14_0167@NonSense	CP001363	163745	+	27	12	41	48	24	29	21	20	25	9	18	24	34	16	28	24	33	33	17	27	33	35	17	15	20	32	24	27	9	11	27	10	14	23
TCACATAGCCTTACCTAG	STM14_0167@NonSense	CP001363	163907	+	12	7	25	21	11	23	5	23	4	10	5	10	5	14	19	7	8	11	2	9	15	9	7	2	8	7	21	5	11	5	11	6	5	3
TGCCCCGGCTCCCAACCC	STM14_0168@NonSense	CP001363	163936	+	9	13	28	24	7	20	12	8	13	9	10	14	14	11	27	20	28	12	8	9	11	5	9	2	16	8	15	3	7	7	4	3	11	7
TCGGCACGCGTCAGCCCC	STM14_0168@NonSense	CP001363	164535	+	4	7	21	16	11	8	3	0	6	9	15	14	2	8	2	4	16	4	0	8	2	4	13	2	5	14	4	6	6	0	7	0	3	2
GGCGCCGAGTCAATTATC	Intergen_0121@-	CP001363	164608	-	24	25	83	67	44	37	35	27	18	30	26	32	52	54	51	48	58	46	19	43	44	41	39	12	22	30	51	27	23	10	41	19	17	30
ACTGCATCAATCCCGAAA	STM14_0169@NonSense	CP001363	164766	-	0	0	1	0	0	0	0	0	0	0	0	0	0	0	0	0	0	0	0	0	0	0	0	0	0	0	0	0	0	0	0	0	0	0
GCTCGGTATATATTAGGG	STM14_0169	CP001363	164891	+	6	11	15	16	7	9	3	12	6	12	2	7	11	11	12	14	7	14	4	2	6	10	3	1	13	8	7	6	15	1	11	4	6	5
ATGTCGGGAGATACCAGC	STM14_0169@NonSense	CP001363	164966	-	27	15	43	33	26	46	21	26	8	12	17	18	19	25	16	19	23	13	12	10	19	23	17	5	23	33	29	20	13	8	14	13	6	17
CAGCCATACAGTAACCCT	STM14_0169@NonSense	CP001363	164996	-	20	18	41	39	25	23	19	28	18	25	12	13	24	22	48	19	14	24	4	13	28	22	27	8	22	21	22	19	17	11	15	16	15	17
GACTACCGAAGGACAGAG	STM14_0169	CP001363	165265	+	31	17	25	21	19	34	31	25	11	18	26	25	25	21	30	25	20	19	5	12	23	20	12	14	8	16	39	24	8	11	20	20	11	15
CAACCGCCGCGGCCCTGC	STM14_0169	CP001363	165313	+	3	2	16	12	15	6	7	5	10	10	10	5	1	18	13	7	10	8	6	14	8	6	7	3	2	2	10	4	1	3	1	1	3	11
GACCCCGTCTCTGATCTC	STM14_0169@NonSense	CP001363	165674	-	22	14	32	28	14	21	22	19	13	19	18	27	25	13	42	32	31	21	8	8	25	15	13	6	17	14	18	19	10	7	15	7	8	13
CCCACACCCGTGTGCCAT	STM14_0169@NonSense	CP001363	165705	-	65	49	87	83	62	65	53	65	35	23	44	66	73	62	92	73	99	66	53	73	90	82	67	27	59	74	104	72	34	18	53	45	42	78
CTAGCATACCTTTGCATA	STM14_0169@NonSense	CP001363	165710	-	0	0	0	0	0	0	0	0	0	0	0	0	0	0	0	0	0	0	0	0	0	0	0	0	0	0	1	0	0	0	0	0	0	0
GACCCTCAAGGATCTCAT	STM14_0169@NonSense	CP001363	165714	-	0	0	1	0	0	0	0	0	0	0	0	0	0	0	0	0	0	0	0	0	0	0	0	0	0	0	0	0	0	0	0	0	0	0
GATACCACTCCCATGTGA	STM14_0169	CP001363	165733	+	44	28	58	68	34	23	14	37	28	31	25	40	42	42	33	47	38	46	25	33	57	63	36	17	27	22	42	33	29	20	28	31	22	32
CTATCCAGCTCTGGTCAA	Intergen_0122@-	CP001363	165811	-	56	20	57	65	44	29	42	41	24	33	24	31	49	42	43	37	53	30	24	28	47	51	28	16	36	23	40	41	11	12	28	18	19	29
ACGACCCTTAAGCCCTAG	STM14_0170	CP001363	165845	-	10	5	22	14	8	13	14	16	13	17	15	5	15	12	23	5	14	13	8	6	8	17	14	5	11	13	14	7	0	3	3	11	6	6
ATGGATTTTATGACAACT	STM14_0170	CP001363	165900	-	0	0	0	0	0	0	0	1	0	0	0	0	0	0	0	0	0	0	0	0	0	0	0	0	0	0	0	0	0	0	0	0	0	0
GCCACCTTCCGGCCCGCA	STM14_0170@NonSense	CP001363	165967	+	48	43	65	44	47	55	32	44	25	56	33	45	24	42	71	31	55	39	25	33	62	45	34	15	35	37	51	31	30	18	34	16	23	41
AGCACCCATACCAGCGGT	STM14_0170	CP001363	166000	-	0	1	0	0	0	0	0	0	0	0	0	0	0	0	0	0	0	0	0	0	0	0	0	0	0	0	0	0	0	0	0	0	0	0
CACCCTATGAAACAGACC	STM14_0170@NonSense	CP001363	166061	+	10	5	10	6	2	13	6	9	2	5	2	1	1	5	3	5	7	10	2	6	6	2	3	1	6	3	8	4	3	3	7	0	4	5
TCCCTACCCTAGCTCCGC	STM14_0170@NonSense	CP001363	166155	+	17	11	12	10	13	13	7	13	8	10	8	12	8	11	3	12	14	8	12	9	6	5	12	7	12	16	14	9	8	3	7	5	1	14
TCCGAGCGCAAGGCGTAA	STM14_0170	CP001363	166272	-	31	41	67	74	55	55	37	35	36	29	28	33	37	23	46	28	68	42	15	26	38	44	27	16	47	54	41	26	24	23	27	9	20	27
GGTATTCCCCATGACCAC	STM14_0170	CP001363	166275	-	0	0	0	0	0	0	1	0	0	0	0	0	0	0	0	0	0	0	0	0	0	0	0	0	0	0	0	0	0	0	0	0	0	0
TGAATCCCCTCGTACTCG	STM14_0170	CP001363	166286	-	7	12	10	8	8	5	2	5	3	3	9	0	4	10	16	4	10	10	1	7	9	3	8	5	4	6	10	3	3	0	17	5	3	7
ATGCGAAATCTTGATCCG	STM14_0170	CP001363	166287	-	29	19	41	38	25	27	25	30	15	20	14	19	16	27	27	15	29	14	14	22	23	14	29	7	10	30	26	17	8	13	24	9	15	23
GATTCAAAGCATCATCCC	STM14_0170	CP001363	166368	-	27	11	15	26	31	22	26	24	22	21	23	22	29	24	36	23	53	14	12	24	32	24	17	7	20	25	29	10	22	10	19	8	14	11
CACTCACCACTAACAGAT	STM14_0170@NonSense	CP001363	166393	+	5	1	11	11	3	3	2	8	2	2	2	3	3	2	16	2	10	3	1	5	3	0	7	3	5	7	5	4	3	7	4	4	5	2
CACGCCATCCCAAGACAG	STM14_0170	CP001363	166510	-	65	41	68	71	48	61	42	53	32	51	43	46	44	56	69	44	51	44	25	43	56	67	44	36	45	33	58	49	13	29	33	15	15	31
GGGCAGCCTACCATCCTA	STM14_0170	CP001363	166618	-	0	0	0	0	0	0	0	0	0	0	0	0	0	0	0	0	0	0	0	0	1	0	0	0	0	0	0	0	0	0	0	0	0	0
CGGCGACTACAGCATCTC	STM14_0170	CP001363	166735	-	24	19	22	44	35	20	12	21	16	16	27	15	21	12	29	28	27	24	11	10	15	27	20	9	21	20	26	27	10	8	16	11	22	5
CCGCAAGCTCTCGACCAC	STM14_0170	CP001363	166805	-	27	11	39	47	44	25	11	35	13	23	24	23	25	20	41	21	24	24	18	21	33	40	23	13	24	22	21	26	9	20	19	4	18	15
CTCGCGGCATCTCGTTGC	STM14_0170	CP001363	166876	-	14	6	22	36	19	21	15	15	9	30	9	17	14	9	37	15	36	35	15	20	25	25	13	5	17	15	28	20	25	10	10	13	13	11
CGACGAGAGCTACACGCG	STM14_0170@NonSense	CP001363	166957	+	17	8	14	35	24	19	16	16	11	7	8	16	9	13	26	13	26	16	10	9	16	10	11	14	18	10	9	11	9	6	10	8	9	11
TGTCCTTACTGCGCAGCT	STM14_0170@NonSense	CP001363	166957	+	0	0	0	0	0	0	0	0	0	0	0	0	0	0	0	0	0	0	0	0	0	0	1	0	0	0	0	0	0	0	0	0	0	0
CACCCGCCCTCATTCCCT	STM14_0170	CP001363	166960	-	24	9	40	27	38	19	19	18	19	24	10	13	10	16	33	19	41	18	11	16	22	27	16	3	24	23	34	18	6	13	24	10	16	21
TCACACGTCATAGATAAC	STM14_0170	CP001363	167012	-	9	10	17	10	11	17	17	6	11	10	7	7	8	13	15	15	14	8	9	10	24	23	6	5	8	12	18	6	8	5	19	1	9	2
ACTAACGTAGAGAACGGC	STM14_0171	CP001363	167038	-	0	0	0	0	0	0	0	1	0	0	0	0	0	0	0	0	0	0	0	0	0	0	0	0	0	0	0	0	0	0	0	0	0	0
TAGGATGTCCATCTTCGG	STM14_0171@NonSense	CP001363	167378	+	61	55	81	110	54	87	54	59	44	52	42	67	65	60	97	103	105	73	47	64	120	104	36	30	67	89	98	61	57	40	75	42	39	70
GCAATTGAGTCGAGCAAC	STM14_0171	CP001363	167771	-	0	0	0	0	0	0	0	0	0	0	0	0	0	0	0	0	0	0	0	0	1	0	0	0	0	0	0	0	0	0	0	0	0	0
GGGGAGATTGTAAAGGGG	STM14_0171@NonSense	CP001363	167903	+	33	12	35	35	36	23	23	33	20	21	16	21	26	35	43	23	25	27	19	20	46	24	33	15	10	24	25	20	22	3	25	8	7	27
CCGGCCGGGTTTCTGTTA	STM14_0171@NonSense	CP001363	168221	+	0	2	7	5	1	1	4	2	4	2	1	0	4	6	11	0	4	1	1	1	4	3	2	0	0	3	1	2	0	0	0	1	2	2
CACCCGCATTCCACTCCC	STM14_0171@NonSense	CP001363	168339	+	15	5	16	20	11	20	13	11	5	11	8	12	18	9	16	14	10	7	6	11	11	7	10	6	3	8	23	10	4	11	12	7	1	8
CCCGCCCGTCCAGCTACA	STM14_0172	CP001363	168537	-	11	3	13	13	7	25	8	12	7	16	3	11	7	11	11	9	16	7	5	8	10	10	9	4	9	14	16	8	4	9	6	5	11	11
TAAAGGCGCACGTAATGT	STM14_0173@NonSense	CP001363	168969	+	28	11	39	52	37	38	33	23	28	33	27	36	26	30	55	26	47	33	20	34	37	48	23	17	39	44	41	36	10	16	28	16	17	11
TCCCCCCGACTCCAAACC	STM14_0174	CP001363	169124	-	31	10	20	31	17	10	11	19	11	15	20	12	20	15	35	12	22	13	4	10	25	32	7	3	16	10	18	15	12	5	13	3	14	15
ATACGCTAACGTCTCGCG	STM14_0174@NonSense	CP001363	169611	+	43	34	68	76	41	41	44	45	29	35	42	39	41	41	59	71	65	31	31	43	70	35	45	18	33	46	56	32	18	25	32	31	48	25
GAAATGCAGTACAACTCG	STM14_0174@NonSense	CP001363	169651	+	15	10	31	33	18	26	15	13	10	11	14	22	24	16	42	24	22	16	8	25	45	27	12	7	19	26	40	24	12	4	15	11	12	10
CAAGCTCCTGCATATCTC	STM14_0174@NonSense	CP001363	169662	+	0	0	0	0	0	0	0	1	0	0	0	0	0	0	0	0	0	0	0	0	0	0	0	0	0	0	0	0	0	0	0	0	0	0
TCTAATAAAGCCGACCTA	STM14_0174	CP001363	169706	-	1	5	7	7	10	15	8	5	1	2	6	3	6	7	9	9	8	8	1	0	10	4	4	1	5	8	2	5	0	1	6	1	0	1
GCGAGAAGCACCAGACAT	STM14_0174	CP001363	169802	-	4	3	5	2	2	3	6	1	2	1	2	1	0	1	1	1	1	1	0	1	1	2	0	1	4	1	1	1	0	1	0	3	1	4
TCGTAACTCAGAGAGGGG	Intergen_0126@-	CP001363	170034	-	0	0	0	0	0	0	0	0	0	0	0	0	0	0	0	0	0	0	0	0	1	0	0	0	0	0	0	0	0	0	0	0	0	0
TGGCCTTTGAGTTACACA	STM14_0175@NonSense	CP001363	170178	-	24	25	47	59	38	18	32	39	22	12	34	50	44	32	60	36	44	44	16	50	68	55	39	13	34	33	63	41	35	32	36	26	19	43
AGGCCATTCCTACAAGAT	STM14_0175@NonSense	CP001363	170210	-	27	30	45	96	45	40	28	33	23	21	30	40	26	25	72	62	50	24	23	30	44	64	20	12	37	37	61	45	18	27	24	29	23	21
CGATCGGGTGGTAAGGGG	STM14_0175@NonSense	CP001363	170224	-	39	19	44	76	43	30	44	40	27	28	32	36	39	39	59	45	53	34	26	34	70	50	20	17	41	46	74	37	27	16	27	18	25	28
CTGAGGAAATCTACAAAC	STM14_0175@NonSense	CP001363	170245	-	0	1	0	0	0	0	0	0	0	0	0	0	0	0	0	0	0	0	0	0	0	0	0	0	0	0	0	0	0	0	0	0	0	0
CTCCATCCCACTGAGGTC	STM14_0175@NonSense	CP001363	170354	-	0	0	0	2	3	1	0	2	0	0	0	0	0	0	0	3	3	2	0	0	0	0	1	0	0	0	2	0	0	0	0	0	0	0
TGCAGCCCCCTAAGCCAC	STM14_0175	CP001363	170413	+	0	0	0	0	0	0	3	0	0	0	0	0	0	0	0	0	0	0	0	0	0	0	0	0	0	0	0	0	0	0	0	0	0	0
ACCAAACTGCCCAATGTG	STM14_0175@NonSense	CP001363	170433	-	27	40	63	67	53	53	29	40	48	36	32	32	50	39	49	48	63	45	31	56	43	65	42	23	37	58	61	38	33	23	46	19	19	30
TACGAACCACACATCGTC	STM14_0175	CP001363	170568	+	26	17	27	27	36	35	22	37	12	24	25	24	33	20	39	38	33	26	18	45	26	22	26	13	24	37	59	20	7	10	15	15	18	27
AAAGCATGATGACAGTTG	STM14_0176@NonSense	CP001363	170643	-	0	0	0	0	0	0	0	0	0	0	0	0	0	0	0	0	0	0	0	0	0	0	0	0	0	0	1	0	0	0	0	0	0	0
CAGCCATCGATCCGATCC	STM14_0176@NonSense	CP001363	170762	-	2	1	8	7	7	3	7	4	1	2	1	5	5	2	8	9	2	6	1	3	0	3	1	5	1	7	9	5	2	0	6	1	1	1
AAAGTCAGCGAGGTCCTG	STM14_0176	CP001363	170961	+	1	1	1	2	3	2	3	0	0	0	3	2	2	2	4	1	2	1	3	0	0	0	0	1	0	0	1	1	1	1	0	0	0	0
CCAGGCCCCCGTCTTGTA	STM14_0176@NonSense	CP001363	170969	-	14	23	39	42	30	26	22	35	21	34	19	26	32	24	39	22	32	33	13	20	30	19	20	10	19	14	34	20	8	8	32	24	8	29
CCTTGGACGCAACCTCTA	STM14_0176	CP001363	171103	+	30	13	25	34	28	13	19	24	18	17	15	14	24	31	25	21	32	27	10	24	28	29	21	10	14	28	32	10	11	10	21	10	13	14
CCACCATTTCAAAGGCTA	STM14_0176@NonSense	CP001363	171232	-	18	14	38	36	22	39	20	23	14	15	26	25	24	23	23	19	36	20	10	20	29	24	14	4	14	14	35	36	12	9	23	5	6	12
CCACCTCACACAATTCAC	STM14_0176	CP001363	171476	+	42	14	54	28	36	38	25	25	17	36	20	32	32	37	63	40	37	46	18	34	45	20	12	14	32	45	40	25	15	12	19	14	16	20
GAATATTCAGCTCCGTCG	STM14_0177	CP001363	171946	-	1	0	0	0	0	0	0	0	0	0	0	0	0	0	0	0	0	0	0	0	0	0	0	0	0	0	0	0	0	0	0	0	0	0
GACTATTCAGCTCCGTCG	STM14_0177	CP001363	171946	-	28	13	25	31	22	17	16	14	16	7	9	13	23	12	24	13	20	19	11	23	21	18	12	9	16	13	20	20	9	1	40	8	8	6
CGGAGGAGTAAGGGAAAG	STM14_0177	CP001363	172013	-	3	0	4	9	0	2	2	3	4	1	6	2	1	2	1	3	4	6	0	3	3	4	0	4	4	1	4	1	2	0	1	9	3	1
GTTTTCAGCGGAGTTTAT	STM14_0177@NonSense	CP001363	172087	+	16	9	27	13	10	10	20	9	5	19	7	8	8	6	18	19	16	7	6	7	11	26	11	10	16	6	14	20	5	20	11	13	3	7
CGTAAACCCGACATCTAG	STM14_0177	CP001363	172092	-	0	1	0	0	0	0	0	0	0	0	0	0	0	0	0	0	0	0	0	0	0	0	0	0	0	0	0	0	0	0	0	0	0	0
ACGGCAGTGGCCAGCGCA	STM14_0178@NonSense	CP001363	172703	+	6	3	8	16	12	9	2	9	10	8	4	7	7	4	8	8	14	9	9	3	13	7	3	4	14	9	10	4	3	3	5	3	1	2
GCCCAATATTGGCCTTGG	STM14_0178	CP001363	172713	-	9	8	23	23	11	12	5	14	7	6	9	3	9	10	19	11	11	11	6	6	11	15	12	8	13	12	17	9	11	11	15	1	5	7
ACCCCGCGCAATGCGGTC	STM14_0178	CP001363	172845	-	13	5	11	7	10	5	0	9	13	4	4	2	7	7	9	2	11	9	4	9	8	12	4	5	8	7	5	1	1	5	3	3	9	15
CTGGCGCCTATGTTGAAA	STM14_0178	CP001363	172846	-	29	20	53	31	43	35	31	26	13	25	17	27	36	27	33	40	53	32	25	39	41	37	25	13	35	29	52	25	16	14	13	18	21	20
ACACATTATGCGACGTGA	STM14_0178@NonSense	CP001363	172961	+	2	1	0	2	7	0	1	3	1	2	3	2	3	0	3	4	2	4	2	1	1	6	1	0	0	5	3	3	3	1	3	0	2	6
CCGCCAGGCTACATTACA	STM14_0178@NonSense	CP001363	173063	+	17	14	33	35	11	29	12	24	7	25	23	27	20	21	24	12	33	18	7	30	21	24	18	9	15	16	24	27	15	8	17	7	4	18
GCCGCCTCACGCGGGCAG	STM14_0178	CP001363	173072	-	16	22	36	29	35	44	24	26	22	13	7	14	21	32	46	20	34	30	9	37	37	31	21	14	30	26	21	19	10	17	8	18	9	20
ACCACTTTACTCCCTACC	STM14_0178@NonSense	CP001363	173229	+	0	0	0	0	0	0	0	0	0	0	0	0	0	0	0	0	0	0	0	0	0	0	0	0	0	0	1	0	0	0	0	0	0	0
ACCGCCCACCTACGAGCC	STM14_0178	CP001363	173442	-	45	31	74	59	49	44	41	46	33	38	22	32	31	25	46	41	33	33	19	34	61	39	21	17	44	62	55	16	18	17	26	22	14	23
TAAGTCCAAAGCCAGATT	STM14_0178	CP001363	173442	-	0	0	0	0	0	0	0	0	0	0	0	0	0	0	0	0	0	0	0	0	1	0	0	0	0	0	0	0	0	0	0	0	0	0
ACTACGACACAAGTTACC	STM14_0178@NonSense	CP001363	173746	+	25	14	34	36	19	32	12	20	18	18	21	13	24	21	38	28	29	16	12	12	22	19	12	8	19	27	40	22	22	13	16	5	15	12
GCATAGTGCAACACTCTT	STM14_0178@NonSense	CP001363	173842	+	53	27	66	74	42	32	39	45	30	26	28	40	32	35	46	40	66	45	34	35	53	51	41	18	60	44	69	36	42	25	37	12	25	37
TCCTCCCTCACCCCGCGG	STM14_0178	CP001363	173886	-	43	15	24	41	27	21	37	23	23	22	15	25	15	11	28	26	23	16	16	15	37	22	19	7	34	29	38	15	11	15	11	30	14	23
CCCTCAAAAAACCCGGCT	STM14_0178.RJ	CP001363	173928	+	11	8	11	7	12	8	14	11	5	8	10	14	6	7	7	7	12	9	7	8	9	11	3	1	14	7	7	11	7	6	15	0	7	8
AGAATTATCACAGACACG	STM14_0179@NonSense	CP001363	174047	+	22	12	42	30	27	22	10	10	6	13	21	20	10	6	11	5	15	24	3	5	9	7	9	6	12	8	8	5	5	1	12	6	6	4
AGGGCATTGTAACAACTT	STM14_0179@NonSense	CP001363	174047	+	17	17	18	21	12	27	14	15	13	15	5	7	9	8	29	18	20	13	8	9	15	13	12	3	7	8	19	15	2	3	3	10	11	11
TAGAACCCAGTAGCGGTG	STM14_0180	CP001363	174356	-	22	13	23	26	23	26	9	8	8	16	16	13	22	10	15	12	16	11	5	13	22	13	16	6	13	17	17	10	5	2	14	8	4	19
CACCACGCTCAGACCTCC	STM14_0180	CP001363	174367	-	126	64	149	210	109	98	120	108	87	102	85	120	107	118	163	111	137	134	87	109	173	159	88	47	129	128	166	112	47	53	145	61	72	101
CGTGTGAACTTGACCTGC	STM14_0180	CP001363	174367	-	0	0	0	0	0	0	0	0	0	0	0	0	0	0	0	0	0	0	0	0	1	0	0	0	0	0	0	0	0	0	0	0	0	0
CAAACATAGTACCACTCA	STM14_0180@NonSense	CP001363	174417	+	25	13	35	33	21	19	24	21	9	21	14	27	21	22	28	24	28	24	19	10	37	17	6	5	22	28	30	18	13	17	22	13	3	14
CACACCTCACAGACAAGC	STM14_0180	CP001363	174519	-	0	1	0	0	0	0	0	0	0	0	0	0	0	0	0	0	0	0	0	0	0	0	0	0	0	0	0	0	0	0	0	0	0	0
ATCCTCAGATGCTACGTT	STM14_0180	CP001363	174526	-	30	16	54	45	46	50	30	37	26	32	13	32	30	37	18	31	31	31	23	45	34	28	20	9	33	24	35	19	20	8	21	12	5	18
AGAGTCTGTGCCGGCACC	STM14_0180@NonSense	CP001363	174630	+	3	3	0	2	1	4	0	2	0	2	0	5	1	2	7	0	2	0	0	2	3	2	0	0	0	0	0	1	1	0	2	0	0	0
AGACTCCCCAGGTTCTCG	STM14_0180	CP001363	174640	-	0	0	0	0	0	0	1	0	0	0	0	0	0	0	0	0	0	0	0	0	0	0	0	0	0	0	0	0	0	0	0	0	0	0
ACTTTAAGGCCGGCTTAC	STM14_0180@NonSense	CP001363	175263	+	0	0	0	0	0	0	0	0	0	0	0	0	0	0	0	0	0	0	0	0	0	0	0	0	0	0	1	0	0	0	0	0	0	0
GACATAGACATATATCAG	STM14_0180@NonSense	CP001363	175360	+	11	15	19	26	7	12	10	12	11	12	9	11	16	20	20	13	23	13	9	14	18	28	7	6	15	15	16	10	17	4	4	6	5	9
GTAGGGAACTTTTCTGGT	Intergen_0129@-	CP001363	175669	-	25	14	57	45	37	36	20	33	24	22	29	38	33	35	63	36	47	32	22	42	51	44	21	8	33	28	53	30	10	14	33	21	17	42
TCCCCCGAACACACCTGC	STM14_0182@NonSense	CP001363	176240	-	70	35	80	86	62	57	47	54	60	54	25	58	42	45	62	41	53	38	20	43	56	46	31	24	52	58	67	31	26	13	45	14	19	38
ACACATCTCCTAATTCCC	STM14_0182@NonSense	CP001363	176315	-	26	22	40	33	35	36	20	15	8	29	7	11	17	22	18	12	12	23	9	12	28	14	15	11	24	11	23	4	17	6	13	4	16	11
TTATCTCGGTATCTTCCT	STM14_0182@NonSense	CP001363	176416	-	0	0	0	0	0	0	0	1	0	0	0	0	0	0	0	0	0	0	0	0	0	0	0	0	0	0	0	0	0	0	0	0	0	0
GCCACTCTTTATTTGTCT	STM14_0182@NonSense	CP001363	176779	-	0	1	0	0	0	0	0	0	0	0	0	0	0	0	0	0	0	0	0	0	0	0	0	0	0	0	0	0	0	0	0	0	0	0
GCGCTCACAGACCGCAGC	STM14_0182@NonSense	CP001363	176779	-	1	3	3	2	2	2	1	1	0	1	0	2	0	2	2	0	0	3	0	0	3	0	0	1	2	1	0	0	0	0	1	0	1	0
TCCTGGAGATACATGGGC	Intergen_0135@-	CP001363	183365	-	28	13	38	37	24	23	6	24	10	20	23	32	23	25	28	34	36	28	13	27	29	25	6	8	28	14	26	18	8	8	30	29	6	11
ACTACTCCCCCGCCTAAC	STM14_0187@NonSense	CP001363	183687	-	17	11	11	22	17	22	7	11	6	5	6	2	10	11	16	16	15	6	2	4	24	3	7	7	13	13	24	4	15	9	11	7	5	9
TATGGTTAGCAAATCGCC	Intergen_0136@+	CP001363	183725	+	20	7	23	36	16	16	11	30	13	13	14	19	9	19	29	15	32	21	7	21	22	27	19	8	17	17	28	13	3	16	13	16	2	12
GACCGCGCTTATATACTA	STM14_0188	CP001363	183781	-	3	3	7	6	3	4	0	3	2	0	1	3	0	3	0	3	3	1	0	0	0	1	2	0	3	1	1	0	4	0	0	0	1	0
AATACTAATGATAGGCCA	STM14_0188	CP001363	183809	-	0	3	14	14	7	2	6	10	2	4	3	6	8	6	7	1	11	2	0	5	3	11	0	1	4	3	7	6	0	6	9	2	6	10
GAAGACCCCTTACCAGTA	STM14_0188@NonSense	CP001363	183885	+	5	2	13	10	6	6	6	7	7	8	9	7	10	17	16	14	9	20	4	2	9	9	5	1	9	6	9	6	3	1	4	2	3	4
GCTTCACCACTAATATAA	STM14_0188@NonSense	CP001363	184107	+	1	0	0	0	1	0	0	1	0	0	0	3	0	0	1	0	0	0	0	0	0	0	0	0	1	0	2	0	0	0	0	0	0	0
TGCACCGCCGACTTAGCC	STM14_0188@NonSense	CP001363	184332	+	10	9	18	15	13	20	10	9	13	10	15	9	12	6	19	8	17	11	7	13	13	5	14	8	8	15	10	4	16	6	8	2	8	5
TACCGTATGGCGTGGCAA	STM14_0188@NonSense	CP001363	184506	+	62	36	87	86	62	46	43	35	30	34	37	59	57	28	46	35	73	54	11	27	51	76	46	59	51	59	67	39	32	13	31	6	22	35
GTGCCGACTGTGCCACTT	STM14_0188	CP001363	184519	-	25	11	18	20	24	19	25	24	21	13	16	8	23	21	35	15	24	19	15	13	28	25	17	5	20	11	27	15	12	8	22	9	7	27
GCTACAGACTGCCCCTGG	STM14_0189	CP001363	184628	-	0	1	0	0	0	0	0	0	0	0	0	0	0	0	0	0	0	0	0	0	0	0	0	0	0	0	0	0	0	0	0	0	0	0
GTAACACACTACTTTGTT	STM14_0189	CP001363	184779	-	9	4	6	16	15	11	6	4	2	4	4	8	8	15	6	4	8	1	3	5	3	4	6	3	1	5	6	6	2	6	5	4	1	3
TTTGGGTATCAGCAAGAG	STM14_0189@NonSense	CP001363	184962	+	0	0	2	1	0	0	0	0	2	0	0	0	1	1	0	0	1	0	0	0	0	0	0	0	0	0	2	0	0	0	0	0	0	0
ATTGTTTGACCTACTCAT	STM14_0189	CP001363	185059	-	0	0	0	0	0	0	0	0	0	0	0	0	0	0	0	0	0	0	0	0	0	0	0	0	0	0	1	0	0	0	0	0	0	0
CTAATGGTTCAACTTCCC	STM14_0189	CP001363	185110	-	17	18	31	20	9	22	11	12	19	2	5	17	14	17	19	24	16	14	8	10	33	20	15	9	11	14	14	18	0	3	12	5	22	9
GCCCGTTGCTCACGAGCT	STM14_0189	CP001363	185194	-	0	0	0	0	0	0	1	0	0	0	0	0	0	0	0	0	0	0	0	0	0	1	0	0	0	0	0	0	0	0	0	0	0	0
ACGTTGCTCACGGTACAA	STM14_0189	CP001363	185339	-	44	15	41	41	32	40	35	30	37	37	29	36	36	25	48	37	38	41	15	32	33	41	16	11	38	39	50	23	21	12	31	11	21	15
ACTCGAAAGCAAACAATG	STM14_0189@NonSense	CP001363	185373	+	0	0	0	0	0	0	0	1	0	0	0	0	0	0	0	0	0	0	0	0	0	0	0	0	0	0	0	0	0	0	0	0	0	0
CCCACTTGAAGACCCCAT	STM14_0189@NonSense	CP001363	185458	+	0	0	0	0	0	0	0	0	0	0	0	0	0	0	0	0	0	0	0	0	0	0	0	0	0	0	1	0	0	0	0	0	0	0
CAGCTCCCTTACCTAGCC	STM14_0189	CP001363	185466	-	0	0	0	0	0	0	0	0	0	0	0	0	0	0	0	0	0	0	0	0	0	0	0	0	0	0	1	0	0	0	0	0	0	0
CGAAACCATCGCCTAATG	STM14_0189@NonSense	CP001363	185473	+	17	12	27	40	12	19	18	16	12	16	11	9	15	21	19	13	20	19	17	14	20	26	10	11	13	16	23	11	14	9	18	9	17	13
TAGGTCGCCGCCAGCAAC	STM14_0189	CP001363	185513	-	8	6	17	10	14	15	4	9	12	6	6	20	7	12	14	9	10	8	2	7	19	6	7	4	4	8	9	5	3	3	4	3	5	6
AAGATTTTAGTATATTCT	STM14_0189	CP001363	185604	-	0	0	0	0	0	0	0	0	0	0	0	0	0	0	0	0	0	0	0	0	1	0	0	0	0	0	0	0	0	0	0	0	0	0
AACGTTCCGTGACCAGTT	STM14_0189@NonSense	CP001363	185800	+	15	16	41	30	31	35	30	41	19	24	24	24	28	19	18	17	17	34	6	19	53	31	19	11	22	34	31	20	9	11	19	14	11	12
GGAAACCCTTCTCCGGTC	STM14_0189@NonSense	CP001363	185894	+	0	0	0	0	0	0	0	0	0	0	0	0	0	0	0	0	0	0	0	0	0	2	0	0	0	0	0	0	0	0	0	0	0	0
CTAGGGGGCCCTATCATT	STM14_0189@NonSense	CP001363	186072	+	5	5	6	4	5	6	6	7	0	2	2	5	1	4	7	7	12	2	4	2	5	4	10	6	3	4	3	1	4	3	3	2	0	0
AAGACCTCTACACCTACG	STM14_0189	CP001363	186109	-	12	11	38	33	13	22	18	18	12	21	13	11	25	19	18	12	11	14	16	21	16	17	9	10	15	23	17	16	18	9	7	3	12	10
CCAGTCCAGTCGCCTCCG	Intergen_0138@-	CP001363	186203	-	4	2	6	5	2	2	4	4	1	1	1	1	0	0	0	1	0	1	2	3	0	2	7	0	3	0	1	1	2	2	0	1	2	0
GTTCCTGTGCCCCCTCCC	Intergen_0138@+	CP001363	186485	+	13	13	16	10	3	6	2	8	5	5	1	3	1	9	6	14	4	1	1	5	8	7	2	1	11	9	12	10	2	4	6	0	2	4
AGACATGCATGGGAGTAA	STM14_0190	CP001363	186828	+	7	2	14	11	1	1	0	1	0	2	4	0	0	0	7	4	7	3	4	0	1	3	0	3	4	3	8	3	2	0	0	3	2	1
ACAGGCAGCTCACCTGAT	STM14_0190@NonSense	CP001363	187623	-	2	0	2	6	0	0	0	0	0	0	0	1	0	0	0	0	0	1	0	1	0	0	0	0	0	0	0	0	2	0	0	1	0	0
GACGTATTTCGCCCCATA	STM14_0190	CP001363	187840	+	1	4	17	8	5	3	6	4	0	4	1	2	2	7	9	5	1	3	5	1	6	7	5	1	9	1	12	0	6	0	2	0	1	2
CCAGGTCCAGCCCCCCAT	STM14_0190@NonSense	CP001363	189068	-	6	7	15	15	3	1	6	5	4	6	0	3	4	2	12	2	3	8	1	3	5	2	0	0	3	0	7	5	2	3	3	1	1	3
TCCAAATGACGAGGCTAC	STM14_0190	CP001363	189074	+	2	3	15	8	2	2	2	5	3	17	1	1	0	1	3	4	4	2	5	0	1	8	2	0	6	4	11	0	1	4	3	1	0	1
TCTTAGCAATCGCGATTT	STM14_0190	CP001363	189120	+	0	2	0	0	0	0	1	0	0	0	0	1	0	0	0	0	0	0	0	0	1	0	0	0	0	0	0	0	0	0	0	0	0	0
TTGCCTAAACGGTCGCCC	STM14_0190@NonSense	CP001363	189130	-	21	18	53	43	27	30	18	20	16	20	15	22	16	22	39	28	20	19	13	15	35	31	16	12	17	33	49	12	12	8	14	18	15	16
CCACGTCTGTTCGGCGCG	Intergen_0139@-	CP001363	189174	-	24	16	45	36	23	21	28	18	21	18	17	11	19	24	44	29	29	21	6	17	33	35	25	8	12	25	28	11	12	7	26	10	5	25
ACGAACCCGCCGAACGCA	STM14_0191@NonSense	CP001363	189560	+	0	0	0	0	0	0	0	1	0	0	0	0	0	0	0	0	0	0	0	0	0	0	0	0	0	0	0	0	0	0	0	0	0	0
GAAGTCTTATTCACTATC	STM14_0191@NonSense	CP001363	189788	+	0	0	0	3	2	0	0	0	0	0	0	0	0	0	0	0	0	0	0	0	0	0	0	3	0	0	0	0	1	0	0	1	0	0
GAAATTAGGACCGGCTCA	Intergen_0140@+	CP001363	190129	+	14	10	22	15	26	24	8	13	12	17	11	9	20	13	88	17	17	21	9	14	28	13	19	6	13	15	18	10	11	12	8	9	3	13
AGCACGGCCATGAAGCTG	Intergen_0140@+	CP001363	190132	+	19	10	19	26	16	10	13	8	4	7	8	12	9	13	14	12	27	12	4	12	24	14	5	5	13	19	13	6	14	7	10	2	4	4
CAGAACTACCAACACCGA	Intergen_0140@+	CP001363	190132	+	0	0	0	0	0	0	0	0	0	0	0	0	0	0	0	0	0	0	0	0	0	1	0	0	0	0	0	0	0	0	0	0	0	0
TCTACCCACCCCACCTTT	Intergen_0140@+	CP001363	190170	+	20	2	17	19	25	18	8	12	9	12	9	7	12	10	20	14	10	9	3	3	17	10	10	7	9	15	10	4	4	4	10	8	2	5
CAAGCCATAGAACATACC	Intergen_0140@+	CP001363	190264	+	33	3	39	35	29	41	15	23	24	24	10	20	25	9	15	17	21	11	10	15	27	26	14	8	12	21	25	18	5	6	13	9	19	9
CCGCGGACCGGCTTTGAC	Intergen_0140@+	CP001363	190304	+	0	0	0	0	0	0	1	0	0	0	0	0	0	0	0	0	0	0	0	0	0	0	0	0	0	0	0	0	0	0	0	0	0	0
CGCTACCAAATTACCTAT	STM14_0192@NonSense	CP001363	190309	-	17	12	15	11	14	12	8	12	7	12	4	10	9	6	13	8	7	5	1	6	10	5	3	1	15	11	17	7	4	1	6	11	4	7
CCATTACGAAATCTGCCT	STM14_0192	CP001363	190342	+	1	1	1	4	1	0	1	1	0	4	1	1	1	1	3	0	4	1	6	2	4	1	1	6	2	0	5	2	1	0	1	0	3	2
AGTACCCCACCATACATA	STM14_0192@NonSense	CP001363	190374	-	25	5	36	27	31	34	16	16	7	30	12	25	14	10	21	20	26	20	14	13	17	24	10	8	19	19	26	7	2	8	4	5	8	17
ACGTGACACTAGACAAAT	STM14_0192@NonSense	CP001363	190375	-	58	22	60	64	56	43	27	26	16	32	31	27	21	27	45	27	61	28	15	31	34	43	31	12	35	30	51	29	31	16	25	14	24	31
ACGCGCACACCCATGGAC	STM14_0192@NonSense	CP001363	190419	-	19	10	24	32	22	22	17	14	15	19	15	12	18	15	21	9	23	17	9	17	35	23	10	11	14	14	12	12	13	16	21	9	15	17
CAAACCGACCGGCGATCA	STM14_0192	CP001363	190521	+	36	8	40	25	36	35	20	23	17	29	24	17	29	27	32	24	38	38	15	11	29	30	21	12	27	27	29	17	26	23	8	4	15	12
CCCAATCCCATCATTTTT	STM14_0192	CP001363	190604	+	4	6	8	13	9	10	7	7	2	6	5	8	3	10	11	9	9	3	8	6	11	9	5	4	2	10	11	3	4	3	7	3	4	4
TCATGACCCCATGATAGC	STM14_0192	CP001363	190664	+	0	0	0	0	0	0	1	0	0	0	0	0	0	0	0	0	0	0	0	0	0	0	0	0	0	0	0	0	0	0	0	0	0	0
ACAACACAGCCTGCGACC	Intergen_0141@+	CP001363	190751	+	56	34	77	59	42	47	43	37	33	43	35	44	47	43	61	52	55	40	19	31	62	69	37	12	45	47	76	20	36	13	43	9	31	48
GCCCGCCTAGCCATGGTT	Intergen_0141@+	CP001363	190900	+	0	1	0	0	0	0	0	0	0	3	0	1	0	0	0	0	0	0	0	0	1	0	0	0	0	0	1	0	0	1	0	0	0	0
GGTGGCGCAGCTGAATTT	STM14_0193	CP001363	190976	+	0	0	0	0	0	0	2	0	0	0	0	0	0	0	0	0	0	0	0	0	0	4	0	0	1	0	0	0	0	0	0	0	0	0
GGTCACAAAACTGAGACC	STM14_0193@NonSense	CP001363	190990	-	0	0	0	0	0	0	0	0	0	0	0	0	0	0	0	0	0	0	0	0	1	0	0	0	0	0	0	0	0	0	0	0	0	0
CACGTCCCTCCCTACCCC	STM14_0193	CP001363	191082	+	7	3	1	4	9	3	4	5	0	1	7	2	2	3	3	3	8	8	0	1	3	1	2	1	5	4	1	6	8	0	1	2	2	5
CTAGAATCGAGCATGTAA	STM14_0193@NonSense	CP001363	191714	-	6	3	30	22	13	13	3	10	4	7	12	19	11	14	16	13	20	8	5	8	6	10	15	6	14	11	13	7	4	2	17	6	3	9
GGCACCAATCTCCTCCGC	STM14_0194	CP001363	192708	+	0	0	0	0	0	0	0	0	1	0	0	0	0	0	0	0	0	0	0	0	0	0	1	0	0	0	0	0	0	0	0	0	0	0
GTCCATCCACAAGAAACA	STM14_0194	CP001363	192752	+	30	16	20	10	14	17	6	9	8	16	9	14	12	9	26	20	18	9	10	10	29	16	12	8	17	13	23	15	11	11	15	2	10	2
GACATGGCCAACCAAATC	STM14_0194@NonSense	CP001363	192897	-	15	5	18	24	11	18	9	12	9	24	11	18	15	17	32	13	18	16	5	15	18	11	18	10	11	2	23	8	13	7	4	9	7	21
AACGGGTGCAACTTAACT	STM14_0194	CP001363	193023	+	0	0	1	0	0	0	0	0	0	0	0	0	0	0	1	0	3	0	0	0	0	0	0	0	1	0	2	0	0	0	1	0	0	0
ATGTAATACTGGCCCCCC	STM14_0194	CP001363	193071	+	16	3	29	20	32	26	14	16	18	10	25	16	14	29	21	16	26	28	16	16	29	17	20	8	17	28	23	12	7	6	17	10	17	9
GAATGCGCTGATCGGCTG	STM14_0195@NonSense	CP001363	193302	-	11	3	7	20	5	1	2	2	3	4	0	2	0	0	1	1	0	0	0	0	2	0	0	0	2	0	0	0	0	0	0	0	0	0
GGCCCCCACCATTGCATC	STM14_0195@NonSense	CP001363	193520	-	10	5	15	7	3	5	0	0	4	1	3	1	0	2	0	0	0	0	0	0	0	1	0	1	0	2	0	0	0	0	0	0	1	0
GCCGCCGTGCAAAGACCG	STM14_0195@NonSense	CP001363	193573	-	2	4	1	2	1	0	0	0	0	0	0	0	0	0	0	0	0	0	0	0	0	0	0	0	0	0	0	0	0	0	0	0	0	0
CCGTCAACGCTCCGTAAA	STM14_0195@NonSense	CP001363	193583	-	0	1	0	1	3	1	1	1	0	3	0	0	0	0	1	0	0	0	0	0	0	0	0	0	0	0	0	0	0	0	0	0	0	0
GTAACCTCGAGAGTACCG	STM14_0195@NonSense	CP001363	193657	-	7	2	0	4	2	0	0	0	0	0	0	0	0	0	0	6	1	0	0	0	0	0	0	0	0	0	0	0	0	0	0	0	1	0
CAGGAGGCCCGACGCCGG	STM14_0195	CP001363	193836	+	1	2	4	5	1	3	0	0	0	1	2	0	0	0	1	0	0	0	0	0	0	0	0	0	0	0	0	0	0	0	0	0	0	0
GTCCCCGCACTACCCACG	STM14_0195	CP001363	193872	+	10	3	1	3	4	2	0	1	2	0	0	0	0	0	3	0	0	2	0	0	0	0	0	0	0	0	0	0	0	0	0	0	0	0
GAGACTCGAAGGGCATGT	STM14_0195	CP001363	193894	+	13	7	9	22	5	7	1	1	0	1	1	2	3	1	3	0	2	0	0	0	0	0	0	0	0	0	1	0	1	0	0	0	0	0
GTACGTACGCACCAGAGC	STM14_0195@NonSense	CP001363	193903	-	17	4	12	13	12	9	18	8	8	7	8	15	8	6	6	12	7	4	4	1	18	9	10	2	8	7	14	7	3	9	9	2	0	14
CCCCAACACCTTAAGAAT	STM14_0196	CP001363	194252	+	17	13	25	25	28	12	17	10	8	9	14	15	14	9	24	12	24	10	5	8	13	17	7	8	18	13	23	12	14	3	6	4	5	8
CGCCACCCGGGTCACCTA	STM14_0196	CP001363	194272	+	13	5	25	19	20	10	7	4	12	6	3	8	5	5	8	9	13	4	6	5	8	6	10	9	8	7	6	13	4	4	9	1	5	6
TGGAGTTACGAGCTAAAT	STM14_0196@NonSense	CP001363	194559	-	0	2	0	0	0	0	0	0	0	0	0	0	0	0	0	2	0	0	1	0	0	0	0	0	0	0	0	0	0	0	0	0	0	0
AAACTCCATCTTTATTCC	STM14_0196	CP001363	194738	+	19	3	15	18	5	8	3	1	6	6	3	7	5	11	9	7	11	3	6	2	6	2	0	2	2	5	5	6	5	4	1	4	1	6
GTACACCCGTCTCACCGG	Intergen_0143@+	CP001363	194898	+	4	8	11	10	11	6	2	6	1	2	5	7	3	8	9	7	4	10	0	5	9	8	8	5	4	12	4	6	2	2	4	0	2	7
CAGGGGCGGCCACTCTAG	STM14_0197@NonSense	CP001363	195015	+	32	14	33	27	26	26	14	14	18	19	12	9	11	16	33	25	34	15	16	13	20	27	12	9	16	19	28	8	28	10	16	9	7	16
TACTGCTACAACCTGTAA	STM14_0197	CP001363	195106	-	30	11	31	44	15	20	17	12	7	14	12	23	18	12	12	7	26	24	2	11	13	12	17	9	10	22	8	5	8	7	13	9	9	5
ACTAGTCCAACGGGGTCC	STM14_0197	CP001363	195182	-	0	1	0	1	0	0	0	0	0	0	0	0	0	0	0	0	0	0	0	0	0	0	0	0	0	1	0	0	0	0	0	0	0	0
GCCAGCATATCATCCTGG	STM14_0197	CP001363	195182	-	10	7	22	31	14	24	14	22	12	13	10	17	20	19	30	14	42	23	14	23	26	24	20	5	26	17	41	10	9	12	13	4	18	10
CTAACTAATCCGTCCAAC	STM14_0197@NonSense	CP001363	195237	+	0	0	1	0	0	0	0	0	0	0	0	0	0	0	0	0	0	0	0	0	0	0	0	0	0	0	0	0	0	0	0	0	0	0
CACACATCACAGTGGCTT	STM14_0197@NonSense	CP001363	195369	+	26	20	39	30	25	21	28	19	14	21	17	18	21	12	21	28	29	20	8	24	44	24	16	15	18	23	23	15	7	7	13	11	19	18
TTACCTAAAAGCAGAAAA	STM14_0197@NonSense	CP001363	195506	+	13	14	62	57	20	35	32	33	16	11	39	28	28	32	49	26	30	41	15	28	26	27	24	8	36	33	50	25	18	16	18	8	20	33
ACCACAAAAAGCATTCCC	STM14_0197@NonSense	CP001363	195509	+	0	0	1	0	0	0	0	0	0	0	0	0	0	0	0	0	0	0	0	0	0	0	0	0	0	0	0	0	0	0	0	0	0	0
TTAGAGGAAGGCACCCAG	STM14_0197@NonSense	CP001363	195610	+	42	41	81	68	55	45	44	43	21	31	36	46	41	48	61	44	67	38	27	35	56	78	36	16	33	50	80	51	16	19	40	33	20	33
GTACCCAGCATAATCTTA	STM14_0198@NonSense	CP001363	195786	+	38	16	71	61	25	37	38	48	29	29	32	24	37	47	38	42	65	49	22	38	45	32	38	15	53	36	47	45	22	15	21	21	16	35
CCTCAACTCACGGTGCCC	STM14_0198@NonSense	CP001363	196168	+	15	8	22	24	13	19	10	17	11	13	10	26	17	14	9	21	39	11	3	6	17	19	7	7	17	18	14	21	13	7	12	6	4	13
ACCCTGCGCCCTAGCACC	STM14_0198@NonSense	CP001363	196347	+	2	12	21	29	29	16	15	11	15	13	18	15	20	20	30	13	31	19	7	16	14	19	22	5	12	15	18	17	5	6	5	8	13	5
TGAACCCCAGCACCACTG	STM14_0198@NonSense	CP001363	196347	+	0	0	0	0	0	0	0	0	0	0	0	0	0	0	0	0	0	0	0	0	0	0	0	0	0	0	1	0	0	0	0	0	0	0
TATAATGACAACCAACAC	STM14_0198@NonSense	CP001363	196354	+	19	14	20	29	10	9	10	22	8	7	10	9	12	7	13	13	5	10	8	8	10	12	9	12	20	14	25	9	9	3	12	3	11	11
ATACTGTACATTCTATCC	STM14_0198@NonSense	CP001363	196533	+	39	30	73	49	44	24	30	39	20	29	22	46	47	48	60	49	52	37	18	27	68	45	21	20	39	43	64	27	31	23	21	22	21	30
GTTGAATACGCTGTGGTC	STM14_0198@NonSense	CP001363	196533	+	16	5	13	12	8	10	8	5	4	10	0	4	8	6	17	4	11	7	5	10	16	11	8	5	6	10	7	7	11	7	5	2	2	6
CTGACCTTGGCCACCGAC	STM14_0199.RJ	CP001363	196732	-	0	0	0	0	0	0	0	0	0	0	0	0	0	0	0	0	0	0	0	0	0	0	0	0	0	0	1	0	0	0	0	0	0	0
TCTCCCCCCACAACACTT	STM14_0199.RJ@NonSense	CP001363	196963	+	9	3	8	15	5	10	6	7	4	3	1	3	5	4	8	6	7	2	3	4	5	5	5	3	4	5	5	5	6	1	7	3	3	11
CACCAGACAGGCAAAACT	Intergen_0146@-	CP001363	197208	-	0	0	2	0	0	0	0	0	0	0	0	0	0	0	0	0	0	0	0	0	0	0	0	0	0	0	0	0	0	0	0	0	0	0
CACCAGACCGGCAAAACT	Intergen_0146@-	CP001363	197208	-	28	20	39	39	39	36	28	25	30	23	24	38	28	33	46	21	67	50	21	19	47	32	30	10	31	24	43	27	19	15	21	11	17	31
AGATGCTCCATTAGGTCG	STM14_0200	CP001363	197283	+	25	4	24	27	18	17	23	16	29	13	18	16	14	20	32	24	32	22	9	23	20	17	18	12	26	17	21	10	2	5	12	16	13	10
CAGCCCCTCGGTTCCATT	STM14_0200@NonSense	CP001363	197381	-	1	1	5	2	6	0	2	0	1	1	2	0	1	1	1	2	4	0	0	4	1	0	0	1	0	4	2	1	2	0	0	0	2	3
CCGCCCTTTTCCCCCTTC	STM14_0200@NonSense	CP001363	197384	-	20	15	37	37	16	14	6	32	18	16	17	10	20	19	32	23	36	18	12	24	13	23	21	4	26	18	27	18	4	10	10	5	11	8
ACGCAACCACCATTTACA	STM14_0200@NonSense	CP001363	197402	-	9	6	18	14	13	16	18	12	2	4	5	13	16	14	20	13	23	9	6	10	19	16	14	6	15	11	17	15	8	10	11	6	8	10
AAGAATCTAACCCCTATG	STM14_0200	CP001363	197438	+	23	6	17	24	11	6	12	7	10	13	6	16	2	12	17	9	8	8	3	12	13	22	20	4	11	12	9	14	5	6	8	2	11	9
GCGGCTGAAAAACGAACG	STM14_0200@NonSense	CP001363	197473	-	5	9	8	22	13	7	9	11	4	5	6	11	9	18	10	6	22	4	2	14	11	19	14	4	7	8	14	9	2	2	2	8	12	11
GATAACCCGTCACCATTG	STM14_0200	CP001363	197689	+	24	17	41	33	24	26	19	25	15	23	20	27	39	21	39	23	35	30	11	21	30	37	28	9	27	20	30	31	15	9	13	15	14	16
CCGGCTCTTACTCAACCC	STM14_0200	CP001363	197875	+	4	2	17	7	7	15	5	4	11	6	8	5	6	3	17	11	10	11	5	8	6	4	7	4	13	8	5	1	7	4	4	3	0	5
CTCCGGAGACCAAAAGCA	STM14_0200	CP001363	198285	+	18	15	15	26	20	16	13	20	11	17	14	12	8	11	29	10	16	13	7	7	20	19	19	5	11	25	9	9	13	8	4	5	7	5
AGACCAAACGGTCCTGAA	STM14_0200@NonSense	CP001363	198323	-	66	26	83	78	75	52	36	54	45	46	50	61	61	45	88	79	81	61	38	46	75	70	60	20	60	58	81	37	30	27	54	18	28	35
TCCCGACCGTCGTCCATT	STM14_0200	CP001363	198564	+	4	8	15	15	5	11	10	18	9	4	7	16	7	10	15	8	7	11	3	4	3	11	3	5	7	15	13	3	11	3	9	7	4	7
ACGCATGTCAGCTCAACT	STM14_0200@NonSense	CP001363	198718	-	6	3	3	13	2	1	4	4	0	2	4	3	1	3	3	10	0	2	0	3	1	3	3	1	3	0	5	4	1	0	3	1	4	4
AAGACACAAGCGAAATAG	STM14_0200@NonSense	CP001363	198786	-	3	2	4	9	5	4	5	9	3	3	3	6	3	6	10	7	7	12	3	4	5	4	3	1	10	5	13	2	2	4	3	4	0	3
TGCAACAAACGAATGAGG	STM14_0200@NonSense	CP001363	198791	-	0	0	0	0	0	0	0	0	0	0	0	0	0	0	0	0	0	0	0	0	0	0	0	0	0	0	1	0	0	0	0	0	0	0
TCCCTGCCATGCGAACAT	STM14_0200	CP001363	198807	+	0	0	0	0	0	0	0	0	0	0	0	0	0	0	0	0	0	0	0	0	0	1	0	0	0	0	0	0	0	0	0	0	0	0
CCCGACACTTATTACTCT	STM14_0200@NonSense	CP001363	198824	-	22	10	29	38	17	17	21	18	18	17	13	28	24	27	23	36	28	10	15	29	18	13	16	8	11	28	23	8	7	3	15	27	7	14
CCCCAGGCTCCGTGCGCA	STM14_0201@NonSense	CP001363	198952	+	0	0	0	0	0	0	0	0	0	0	0	0	0	0	0	0	0	0	0	0	0	1	0	0	0	0	0	0	0	0	0	0	0	0
GCCTAACGGCCACTTCCA	STM14_0201	CP001363	198960	-	0	0	0	0	0	0	0	0	0	0	0	0	0	0	0	0	0	0	0	0	1	0	0	0	0	0	0	0	0	0	0	0	0	0
CGGTACACAGTCTAGTGA	STM14_0201@NonSense	CP001363	199025	+	0	0	0	0	0	0	0	0	0	0	0	0	0	0	0	0	0	0	0	0	1	0	0	0	0	0	0	0	0	0	0	0	0	0
GACCTCGCGCCCAGTACG	STM14_0201	CP001363	199033	-	80	18	95	111	67	72	54	63	42	69	42	63	50	40	77	46	81	43	25	57	106	78	40	23	68	68	81	35	28	32	61	31	32	43
ATGCGTCAACCCCAATGC	STM14_0201	CP001363	199152	-	60	18	65	56	63	62	58	46	42	35	36	34	30	35	71	41	40	41	19	53	53	38	43	27	29	51	33	46	21	13	31	29	26	34
ACCGGCCAAATTCAAGCA	STM14_0201	CP001363	199361	-	2	5	6	7	8	5	2	3	2	0	3	6	3	3	12	1	3	1	0	5	3	0	2	1	2	3	5	3	1	0	2	2	2	4
CATTCCTTATATAACCCC	STM14_0201	CP001363	199414	-	7	5	12	4	13	5	5	6	7	4	3	5	5	7	7	8	10	4	5	10	6	13	3	3	8	7	3	5	3	0	12	4	4	5
AACGTCAGCCTGCGACGT	STM14_0201@NonSense	CP001363	199437	+	25	27	69	49	36	37	34	59	28	25	34	59	49	43	61	41	58	49	29	45	47	49	40	29	35	45	68	59	15	20	47	18	27	29
CACCTACTAAACCCGGCC	STM14_0201@NonSense	CP001363	199446	+	0	0	1	0	0	0	0	0	0	0	0	0	0	0	0	0	0	0	0	0	0	0	0	0	0	0	0	0	0	0	0	0	0	0
ACACCCCCTCGCACAACC	STM14_0201@NonSense	CP001363	199448	+	4	0	1	5	0	1	0	2	0	1	0	2	1	1	0	0	5	3	0	0	2	3	0	1	0	0	0	2	0	1	3	0	2	0
CTCAGGCCCGACTTCTGG	STM14_0201@NonSense	CP001363	199584	+	0	0	0	0	0	0	0	1	0	0	0	0	0	0	0	0	0	0	0	0	0	0	0	0	0	0	0	0	0	0	0	0	0	0
TAACGCGCCCCACTTCTA	STM14_0201@NonSense	CP001363	199639	+	0	1	0	0	0	0	0	0	0	0	0	0	0	0	0	0	0	0	0	0	0	0	0	0	0	0	0	0	0	0	0	0	0	0
ACCCATAATTATAGTCCG	STM14_0201@NonSense	CP001363	199797	+	4	3	8	11	6	6	4	6	4	12	3	6	8	0	12	4	7	4	5	6	7	9	0	1	4	8	3	4	1	5	2	4	1	4
TACAGCCGAGCTAAGTAA	STM14_0201	CP001363	199821	-	4	2	13	10	18	5	9	10	9	3	9	12	6	8	13	13	22	11	6	16	7	24	9	4	4	10	8	8	0	1	8	13	7	7
GTAGGGCGTCACAGAAGC	STM14_0201	CP001363	199871	-	0	1	0	0	0	0	0	0	0	0	0	0	0	0	0	0	0	0	0	0	0	0	0	0	0	0	0	0	0	0	0	0	0	0
GCCTCGAATAACCCCTCG	STM14_0201	CP001363	199920	-	55	17	36	42	37	43	22	17	13	22	30	24	27	22	45	50	48	38	14	38	54	36	32	12	32	23	40	37	31	25	24	20	24	44
AGTACTGACGCGCCACAT	STM14_0201	CP001363	199967	-	63	43	84	95	72	64	66	65	42	54	59	58	60	86	90	74	83	65	52	51	78	69	46	41	55	72	67	57	52	34	73	21	51	46
ATGTAATCTGACTTCCAC	STM14_0201@NonSense	CP001363	200087	+	6	3	24	11	12	14	3	19	11	6	5	4	12	6	10	5	20	14	6	13	11	10	5	3	16	9	12	8	1	1	11	6	4	2
TCGACGTATTTCGCGTAC	STM14_0201@NonSense	CP001363	200124	+	0	0	0	0	0	0	1	0	0	0	0	1	0	0	0	0	0	0	0	0	0	1	0	0	0	0	0	0	0	0	0	0	0	0
TGCGGCTACGGACTGAAA	STM14_0201	CP001363	200389	-	4	2	1	2	1	3	3	3	3	1	1	0	3	2	1	2	0	0	0	0	3	4	2	0	0	0	7	0	2	2	0	2	0	0
GGCCTGCCATAATGAACC	STM14_0201@NonSense	CP001363	200461	+	62	25	109	69	60	41	42	51	31	51	56	46	70	49	69	57	70	69	24	36	83	68	43	24	55	78	62	49	21	33	40	30	16	53
TAGCCTACAACTACGCTA	STM14_0201@NonSense	CP001363	200580	+	17	10	21	40	19	16	20	19	18	11	14	27	22	15	25	22	26	13	7	17	20	31	13	3	9	20	30	11	9	9	14	4	7	21
GCCTTAAACACTCGGCCT	STM14_0201@NonSense	CP001363	200745	+	1	1	5	5	4	1	13	5	3	4	4	5	2	4	1	0	8	2	3	3	2	8	4	0	2	4	3	4	0	1	2	1	0	2
GGCATAACTGGAATTTGA	STM14_0201@NonSense	CP001363	200893	+	24	9	28	21	22	18	20	25	13	13	12	19	25	15	31	30	21	14	14	10	26	10	6	6	14	20	28	10	9	8	17	0	11	15
ATCCGGTCGTGCCTACAG	STM14_0201@NonSense	CP001363	201107	+	46	47	60	78	36	46	47	50	36	44	28	42	45	51	62	40	94	34	35	31	72	51	39	27	38	46	69	35	32	20	32	21	32	56
TGGAAATAGAGCATTGAA	STM14_0201	CP001363	201209	-	12	14	47	25	27	26	16	17	23	17	15	12	25	22	33	16	24	13	9	17	26	18	19	6	18	27	28	22	12	9	16	7	9	9
TACCAAAGTCATTCTCAC	Intergen_0148@+	CP001363	201437	+	13	1	17	15	10	15	12	10	10	9	5	18	6	4	4	9	4	12	3	2	11	9	7	2	4	5	12	5	8	2	0	9	4	14
GCAGAATAAAATACTGTT	Intergen_0148@+	CP001363	201451	+	0	1	0	0	0	0	0	0	0	0	0	0	0	0	0	0	0	0	0	0	0	0	0	0	0	0	0	0	0	0	0	0	0	0
CCGTTCAACTCGAGGATG	STM14_0202@NonSense	CP001363	201640	-	18	8	21	19	17	8	5	7	4	8	11	9	12	26	22	24	30	11	2	4	38	16	6	4	16	24	30	11	8	7	25	6	7	5
CCGTGGCCACTTCGGGAC	STM14_0202	CP001363	201687	+	11	8	22	19	11	10	13	5	13	13	10	6	8	8	11	7	20	13	6	12	19	13	18	2	13	14	21	12	7	7	14	14	8	8
CTCAACTCTAGTTGGTAC	STM14_0202	CP001363	201930	+	2	3	9	5	2	6	1	2	6	3	4	1	1	1	0	1	1	4	0	1	3	1	0	2	2	0	1	2	1	1	2	1	0	0
CCCTCCCCCAATTCATGA	STM14_0202	CP001363	201996	+	5	3	5	13	9	13	5	13	5	9	3	5	1	9	10	15	10	3	7	9	12	11	8	2	12	5	22	5	5	4	4	8	4	11
CACCTATCGGTACGGTTT	STM14_0203@NonSense	CP001363	202132	+	19	10	25	19	13	19	16	7	8	10	14	10	28	16	27	19	25	15	10	16	14	19	15	4	15	11	25	7	3	4	11	13	3	8
GACCCTCTAACCCCCCGC	STM14_0203@NonSense	CP001363	202132	+	26	14	14	18	14	11	10	13	18	7	7	11	12	14	22	9	16	11	4	19	21	11	23	5	7	4	13	8	6	1	11	7	8	9
AGTGAACCACGCCCAGCT	STM14_0204@NonSense	CP001363	203006	-	49	25	67	85	64	37	34	33	41	44	31	39	50	33	54	43	50	40	22	22	65	42	25	7	24	29	38	42	22	17	49	25	15	36
AGACACATCAAAGAAACA	STM14_0204@NonSense	CP001363	203213	-	23	8	22	39	25	17	15	15	8	14	8	22	11	23	13	14	18	13	16	13	24	15	7	4	13	16	17	15	12	3	21	13	18	16
GCCTCCAACCTCATCCCT	STM14_0204	CP001363	203505	+	15	7	16	18	19	21	4	14	4	11	8	16	16	17	8	8	16	10	3	16	12	7	8	7	13	21	19	11	10	4	11	3	15	11
ACCCCCCAACCGTATAAA	STM14_0204	CP001363	203686	+	21	17	36	33	18	25	21	23	8	18	16	22	10	18	17	17	18	24	16	19	10	23	16	10	16	23	33	12	15	8	32	15	16	7
CTGACTCTACCAGCGCGT	STM14_0204@NonSense	CP001363	203694	-	24	17	31	42	29	33	27	23	11	24	18	19	29	23	21	19	36	14	6	18	23	24	7	7	22	25	19	13	20	9	19	9	12	24
AGCGGAGCGGACTGCGAA	STM14_0204@NonSense	CP001363	203708	-	45	45	46	44	32	45	20	29	15	32	22	29	24	34	52	24	34	27	29	26	35	46	24	14	22	35	43	24	22	19	32	16	25	16
CCCCAACAATGCCGTACG	STM14_0204@NonSense	CP001363	203782	-	15	7	29	19	13	19	12	16	12	12	14	14	12	12	16	17	23	19	15	17	29	14	23	8	21	26	22	31	12	17	11	7	8	21
CGCCGTAATTTAACGAGA	STM14_0205	CP001363	203820	+	0	1	0	0	0	0	0	0	0	0	0	0	0	0	0	0	0	0	0	0	0	0	0	0	0	0	0	0	0	0	0	0	0	0
TATTACATATTAAACGCC	STM14_0205	CP001363	203906	+	9	2	9	9	7	5	11	7	0	3	6	2	7	5	4	12	9	9	1	1	6	3	0	3	6	4	9	3	2	5	5	3	3	5
GCTGGGGGCGGCTTAAGA	STM14_0205@NonSense	CP001363	203950	-	0	0	0	0	0	0	0	0	0	0	0	0	0	0	0	0	0	0	0	0	0	0	0	0	0	0	1	0	0	0	0	0	0	0
TTCCTAACCCCACATAAG	STM14_0205@NonSense	CP001363	203979	-	37	23	60	55	25	41	28	31	35	31	18	29	39	40	40	41	55	32	17	34	48	26	23	17	30	37	41	42	24	29	31	17	24	37
TAATTCGTTAATATCTAT	STM14_0205	CP001363	203983	+	0	0	0	0	0	0	0	1	0	0	0	0	0	0	0	0	0	0	0	0	0	0	0	0	0	0	1	0	0	0	0	0	0	0
GGAACAGTCGCGATTACA	STM14_0205@NonSense	CP001363	203991	-	16	11	18	33	18	13	9	19	12	15	11	22	12	9	22	21	28	19	7	10	13	15	18	8	26	10	18	11	11	5	6	8	7	8
TGGTCCACAATACTTGAA	STM14_0205@NonSense	CP001363	203991	-	18	7	19	20	21	15	15	11	16	15	16	10	12	7	26	6	17	19	8	8	22	10	11	7	14	10	25	13	12	13	12	2	5	15
CGGTGCCCTCCACTGCAC	STM14_0205	CP001363	204280	+	0	0	0	0	0	0	0	0	0	0	0	0	0	0	0	0	0	0	0	0	1	0	0	0	0	0	0	0	0	0	0	0	0	0
CGAGCCCTTTAACAAGTC	STM14_0205	CP001363	204495	+	0	1	0	3	0	2	0	0	0	0	1	0	0	1	0	0	0	1	0	0	0	0	0	0	1	1	0	0	0	0	0	3	0	0
ATAACTAACTAGTCTTTT	STM14_0205@NonSense	CP001363	204568	-	7	14	25	21	8	16	22	20	17	9	9	16	8	17	19	3	16	8	4	9	12	10	11	12	10	18	26	17	12	11	20	5	4	26
TCTGGAATGTTCCGCGGC	Intergen_0151@-	CP001363	204625	-	37	17	42	29	36	27	29	26	18	24	33	28	20	26	26	38	47	32	23	13	42	40	21	11	26	22	53	11	18	8	16	9	22	21
CACCACCGATCCTCCCAA	STM14_0206	CP001363	204705	-	71	24	67	81	65	55	52	60	37	40	45	48	52	58	82	56	86	37	39	36	68	66	56	36	52	44	78	35	24	23	55	23	36	25
CCTAATGCCACGCGCTAA	STM14_0206@NonSense	CP001363	204940	+	7	11	16	23	16	4	7	16	7	8	5	9	13	16	20	11	12	13	5	15	16	11	13	5	9	10	18	13	9	11	14	5	13	10
GCCCCTGCAATCGTAATG	STM14_0206@NonSense	CP001363	205099	+	15	12	16	16	16	12	10	10	12	4	8	18	10	17	20	12	20	9	7	21	30	14	15	9	24	8	29	19	11	11	13	12	15	9
TCACAGGCCCTTAGCTAC	STM14_0206	CP001363	205115	-	0	0	0	0	0	0	1	0	0	0	0	0	0	0	0	0	0	0	0	0	0	0	0	0	0	0	0	0	0	0	0	0	0	0
CGCGCCATGCGCAGGACA	STM14_0206@NonSense	CP001363	205124	+	0	0	0	0	0	0	0	0	0	0	0	0	0	0	0	0	0	0	0	0	0	1	0	0	0	0	0	0	0	0	0	0	0	0
TGCGCGCAACGACCAGGG	STM14_0206	CP001363	205324	-	26	5	20	36	27	23	13	15	12	10	17	17	24	9	20	26	29	12	7	23	19	17	7	5	20	7	24	16	7	11	14	7	2	9
ACGAAACGCCTCAAAAGT	STM14_0206@NonSense	CP001363	205369	+	19	7	35	25	11	14	16	15	19	11	9	22	15	16	21	15	25	24	11	12	22	20	10	13	23	16	16	18	16	14	11	17	12	13
CTAGCTCAACCGATAAAC	STM14_0206@NonSense	CP001363	205369	+	30	7	36	23	30	17	18	17	18	19	25	9	9	16	8	21	21	26	6	21	21	7	18	9	12	22	11	18	4	8	9	8	11	14
CACATGGTCTATGCAGCC	STM14_0206	CP001363	205377	-	24	21	49	31	30	35	20	28	27	28	25	19	18	21	24	29	39	18	8	12	33	18	23	14	26	36	40	16	9	7	24	11	8	19
CCAGTTAATAAATCTGTA	STM14_0206@NonSense	CP001363	205414	+	9	14	17	13	17	22	5	20	8	8	14	14	9	14	26	10	14	11	2	23	12	17	14	2	11	8	5	12	8	8	8	5	3	11
GAGCCACCCAGACCACAA	STM14_0206@NonSense	CP001363	205414	+	36	32	38	29	29	31	18	39	18	23	29	32	29	30	25	20	42	30	11	24	28	38	29	9	30	23	21	19	13	20	15	12	3	17
TTCCGGGTCCTCATCTTC	STM14_0206@NonSense	CP001363	205462	+	50	26	83	82	32	46	36	43	27	41	32	51	35	52	57	71	59	53	21	41	61	39	44	19	49	56	70	33	31	28	60	23	22	51
AGCCCCCCCGCGTCGTCC	STM14_0207@NonSense	CP001363	205807	+	0	0	0	0	0	1	0	0	0	0	0	0	0	0	0	0	0	0	0	0	0	0	0	0	0	0	0	0	0	0	0	0	0	0
CGCCCCCCCGCGTCGTCC	STM14_0207@NonSense	CP001363	205807	+	34	8	56	35	34	43	22	28	20	25	19	18	15	28	42	22	34	29	19	19	50	27	21	10	30	27	40	25	13	11	32	13	10	33
CACCACCAAGTCAACTAA	STM14_0207@NonSense	CP001363	205841	+	55	23	60	54	55	43	34	36	24	33	40	26	26	34	41	40	47	43	36	22	50	42	26	21	26	51	63	34	21	7	27	33	22	27
AAAGTGTCAAAGCGGCAA	STM14_0207@NonSense	CP001363	206293	+	20	12	30	50	23	25	16	32	17	12	15	29	15	22	29	30	27	23	9	15	34	35	21	14	15	16	34	20	21	17	14	9	14	8
GTCCCCCTACCTACAGAC	STM14_0207	CP001363	206357	-	99	62	99	97	67	95	60	75	38	57	58	68	45	80	87	77	109	81	39	68	114	106	63	20	72	82	105	69	56	42	83	33	36	60
TTACCGAATGACAGCCCC	STM14_0207	CP001363	206371	-	27	15	36	29	22	29	13	14	19	13	11	19	12	13	32	33	29	28	12	10	30	35	22	6	18	28	26	16	7	11	11	4	14	14
TACTCCTGTATACCACTG	STM14_0207	CP001363	206450	-	117	72	156	150	102	92	100	96	69	74	80	77	82	74	111	117	133	97	50	77	151	139	75	57	92	105	132	89	52	41	83	32	62	70
AGAATGACACGACGCAGT	STM14_0207@NonSense	CP001363	206475	+	25	14	43	36	24	21	22	27	21	25	30	21	13	21	39	26	57	39	14	27	36	44	25	9	29	23	35	13	11	7	10	21	10	28
ACAACCGAACGGAACACA	STM14_0207@NonSense	CP001363	206598	+	26	10	23	13	15	18	12	27	5	12	6	16	8	9	10	15	21	11	8	6	12	16	6	6	7	16	17	6	6	6	9	14	5	9
CTCGCGTATACATGATTA	STM14_0207	CP001363	206709	-	11	12	20	17	6	9	11	13	2	5	9	9	8	7	17	8	18	9	3	7	11	7	5	3	14	7	16	6	2	4	5	2	4	7
AGCAGACTCGTTCGCGTC	STM14_0207@NonSense	CP001363	206726	+	22	11	31	17	22	20	5	13	11	12	5	8	8	10	15	17	28	14	8	7	15	14	15	3	12	13	23	8	4	3	13	8	7	15
CCCCTTCGTGCCTTGACG	STM14_0207@NonSense	CP001363	206729	+	6	1	11	14	9	8	12	6	4	7	9	14	7	15	16	14	7	8	3	4	6	7	5	2	3	2	13	8	1	8	5	2	5	5
CATAAACCCAAGGTAAGG	STM14_0207	CP001363	207220	-	50	29	77	54	33	48	19	34	30	38	33	40	28	29	58	43	45	41	13	28	57	30	31	15	25	37	34	29	18	28	32	13	25	37
GCTTCATAGTAGCTAACT	STM14_0207	CP001363	207291	-	0	0	0	0	0	0	0	0	0	0	0	1	0	0	0	0	0	0	0	0	0	0	0	0	0	0	0	0	0	0	0	0	0	0
GTTTCATAGTAGCTAACT	STM14_0207	CP001363	207291	-	31	13	39	51	30	25	26	26	14	13	26	31	28	29	39	33	35	24	21	21	28	24	19	10	30	21	46	20	19	28	21	12	11	27
GAAGACCGTTGGTTGCTA	STM14_0207	CP001363	207320	-	55	31	68	80	45	37	41	42	48	36	36	69	45	53	72	42	57	56	35	38	79	64	47	26	48	68	73	34	48	23	50	27	33	28
GTACGTCACCGCTCAGGA	STM14_0207@NonSense	CP001363	207448	+	83	31	84	84	65	86	46	70	36	47	34	59	45	61	74	81	64	49	47	52	109	104	76	36	66	56	106	72	36	39	46	29	36	58
CCCAATCATCATTTCGCC	STM14_0207	CP001363	207552	-	13	18	28	18	13	12	18	17	9	13	17	17	21	13	26	25	31	11	10	23	27	26	17	11	21	20	18	10	10	15	13	4	6	13
TCACGCACCCCACACCCC	STM14_0207@NonSense	CP001363	207724	+	36	10	46	34	28	29	23	32	18	25	15	27	30	22	25	21	29	14	16	21	34	24	19	4	23	32	23	37	6	12	25	8	9	21
GCGTCCTCCCCTCATCCA	STM14_0207	CP001363	208145	-	29	18	47	37	46	47	42	25	19	27	35	35	34	39	54	63	44	29	17	42	53	49	33	10	21	41	48	33	29	16	20	15	18	21
AATGGCATAGTCAAGGAT	STM14_0207@NonSense	CP001363	208187	+	48	31	55	65	35	41	18	42	24	19	31	35	24	32	60	39	35	29	12	15	52	33	24	10	28	38	54	28	22	16	24	14	18	20
CTACTGCGTCCACACTGG	STM14_0207	CP001363	208251	-	29	13	27	21	45	22	16	17	15	27	15	34	11	19	44	35	49	29	4	31	40	14	23	4	19	20	28	18	13	8	14	1	15	18
GTTCGAAGCCATGGCACC	Intergen_0153@-	CP001363	208344	-	1	0	3	1	0	0	1	2	0	0	1	1	3	1	0	0	0	1	0	0	0	0	0	0	0	1	0	0	0	0	0	0	1	1
CGTTATACCCCCCTATCA	Intergen_0153@+	CP001363	208355	+	7	13	14	22	13	17	11	13	9	11	10	6	7	7	19	18	20	9	1	9	20	13	11	4	18	13	19	15	6	5	7	2	7	17
CTACCACACATCGAGTAA	STM14_0208.J	CP001363	208532	-	11	5	5	14	12	10	9	10	10	6	6	18	15	11	9	13	16	11	6	10	13	11	7	3	13	14	8	14	2	13	12	3	0	5
AAGTATAGAGGAGTCGAA	STM14_0208.J@NonSense	CP001363	208665	+	0	0	1	0	0	0	0	0	0	0	0	0	0	0	0	0	0	0	0	0	0	0	0	0	0	0	0	0	0	0	0	0	0	0
GACTCCAATACTTTAAAG	STM14_0208.J@NonSense	CP001363	208721	+	15	10	14	15	10	9	12	9	7	9	2	11	7	6	4	10	9	11	4	4	14	11	14	4	9	11	13	10	7	2	2	3	7	8
CGTCGCACCACACAAAGA	STM14_0208.J@NonSense	CP001363	208873	+	45	13	61	54	32	32	16	32	15	21	29	21	27	34	30	23	39	21	6	17	44	37	25	14	27	31	39	18	11	9	20	10	13	16
CAGGTTTTAGTAGCGATC	STM14_0208.J	CP001363	208987	-	14	11	18	37	13	13	10	18	15	13	11	19	18	7	23	15	13	16	7	11	23	10	12	5	16	15	11	12	9	8	8	10	5	9
TTTCTAAACTCACGTAGC	STM14_0208.J	CP001363	209024	-	5	1	11	15	8	6	1	4	3	2	3	2	4	7	1	7	5	8	2	2	4	4	2	0	4	6	12	7	0	0	1	1	4	8
CATAGCTCATGGCGTATA	STM14_0209	CP001363	209126	-	0	1	0	0	0	0	0	0	0	0	0	0	0	0	0	0	0	0	0	0	0	0	0	0	0	0	0	0	0	0	0	0	0	0
ACTTCCCACCGCCTGACC	STM14_0209	CP001363	209211	-	0	0	0	0	0	0	1	0	0	0	0	0	0	0	0	0	0	0	0	0	0	0	0	0	0	0	0	0	0	0	0	0	0	0
CAAATTAGCAATAATAAA	STM14_0209@NonSense	CP001363	209311	+	18	7	24	15	4	14	12	16	7	7	13	11	8	10	14	5	17	16	8	5	15	8	6	3	15	12	14	16	6	12	13	5	3	15
CTTTGCAACTAACAGCAG	STM14_0209@NonSense	CP001363	209360	+	44	30	88	73	41	48	44	51	31	38	32	39	35	31	47	36	53	53	27	28	45	47	39	9	50	39	58	24	40	18	47	10	13	32
GCATGGGTACTAACAGCA	STM14_0209	CP001363	209368	-	8	6	26	23	10	13	14	16	8	9	14	14	19	13	15	12	22	14	8	23	24	16	11	9	10	11	25	13	7	10	8	13	11	13
GATGAACAAAGCTCTTAG	STM14_0209	CP001363	209378	-	9	5	12	21	10	11	4	5	5	6	8	10	9	6	11	13	8	12	9	7	4	14	5	4	5	11	12	5	2	2	8	1	3	7
GCCCCCGCGTCCGAGAAA	STM14_0209@NonSense	CP001363	209500	+	0	0	0	0	0	0	0	0	0	0	0	3	0	0	0	0	0	0	0	0	0	0	0	1	0	2	0	0	0	0	0	0	0	1
GTTGAGTAACGTCGACAC	STM14_0209@NonSense	CP001363	209529	+	1	4	3	3	1	1	0	1	1	1	3	3	0	2	1	1	1	1	0	0	3	1	0	0	0	1	0	0	0	2	1	0	0	0
ACTACGTGTGGAACGTGA	STM14_0209@NonSense	CP001363	209544	+	0	0	0	0	0	0	0	0	0	0	0	0	0	0	0	0	0	0	0	0	1	1	0	0	0	0	0	4	0	0	0	0	0	0
TCCCTCTTCAGTGGCCCT	STM14_0209	CP001363	209567	-	4	6	17	19	13	12	13	7	7	12	2	10	11	12	8	18	19	18	9	6	9	11	8	2	18	22	14	4	3	4	17	6	10	5
CCGTTGCGGGTCACCTAC	STM14_0209	CP001363	209577	-	0	1	0	0	0	0	0	0	0	0	0	0	0	0	0	0	0	0	0	0	0	0	0	0	0	0	0	0	0	0	0	0	0	0
CAATGGCGGAATCAAGAA	STM14_0209@NonSense	CP001363	209580	+	0	0	0	0	0	0	1	0	0	0	0	0	0	0	0	0	0	0	0	0	0	0	0	0	0	0	0	0	0	0	0	0	0	0
GAAACGCCCACGCCCCCG	STM14_0209	CP001363	209580	-	37	24	63	65	37	17	39	43	15	32	31	41	35	37	42	38	44	31	13	36	45	60	33	13	23	32	42	41	25	15	36	18	14	31
AACTGAACAATGACATAT	STM14_0209	CP001363	209602	-	43	23	52	54	35	37	30	30	29	27	31	13	29	35	54	31	55	28	11	27	38	35	28	12	49	30	49	38	14	23	15	23	21	20
AGACCCCAGCGACCCACT	STM14_0209	CP001363	209602	-	57	36	74	77	87	58	53	47	35	34	32	46	45	39	69	76	57	54	12	56	79	87	29	11	36	55	64	45	26	19	30	16	29	32
CGCGCAGAAGGCCCGCAG	STM14_0209	CP001363	209602	-	0	0	0	0	0	0	0	0	0	3	0	0	0	0	0	0	0	0	0	0	0	0	0	0	0	0	0	0	0	0	0	0	0	0
TCAGCACCAGCGCCGACC	STM14_0209	CP001363	209602	-	15	7	28	35	15	10	8	17	6	15	17	12	12	6	18	15	19	7	1	15	14	3	6	3	13	13	24	12	11	8	11	2	8	11
ATCACGCGGTTGAGGTAA	Intergen_0155@-	CP001363	209674	-	10	2	6	7	7	13	5	2	8	7	1	2	10	1	10	2	11	16	4	8	5	1	7	3	4	4	0	7	3	1	1	0	2	2
CCAACACTCCATACACTA	STM14_0210@NonSense	CP001363	209859	+	0	0	0	2	1	1	2	5	4	1	2	0	2	1	0	1	5	0	1	2	0	0	1	1	1	0	1	0	6	1	0	0	0	0
GACATCCCATAAATACAA	Intergen_0156@+	CP001363	209986	+	0	0	0	0	0	0	0	0	0	0	0	0	0	0	0	0	0	0	0	0	0	0	0	0	0	0	1	0	0	0	0	0	0	0
TCTCAATAATAAGTACTC	STM14_0211	CP001363	210055	+	2	1	4	2	7	3	4	3	1	5	6	4	4	7	2	3	5	2	1	1	5	2	0	5	1	1	1	4	2	1	0	0	0	3
AGACCCGGAACTACCTAA	STM14_0211	CP001363	210078	+	0	0	1	0	0	0	0	0	0	0	0	0	0	0	0	0	0	0	0	0	0	0	0	0	0	0	0	0	0	0	0	0	0	0
ATCACATTTACATACGAA	STM14_0211	CP001363	210083	+	8	1	5	1	3	1	2	1	1	4	2	11	4	3	1	3	6	0	1	2	3	0	2	1	2	4	2	2	0	3	0	3	2	3
CTCTACGGCACGCTTACC	STM14_0211	CP001363	210083	+	5	8	10	20	12	5	9	13	4	13	2	14	2	11	6	4	13	10	8	3	7	13	5	1	4	8	4	4	5	2	10	4	0	3
GAGCAGCATTCGCGCCCC	STM14_0211	CP001363	210083	+	0	1	0	0	0	0	0	0	0	0	0	0	0	0	0	0	0	0	0	0	0	0	0	0	0	0	0	0	0	0	0	0	0	0
CAGTTTAGGCAGCGTAAC	STM14_0211@NonSense	CP001363	210091	-	2	3	5	3	4	1	6	4	4	1	6	10	5	9	4	3	7	6	0	1	1	3	6	2	2	2	4	5	0	0	1	1	2	0
CTAGCACGCGCGACCGCT	STM14_0211@NonSense	CP001363	210091	-	2	2	15	7	11	9	6	8	8	3	3	6	15	4	10	6	14	2	2	13	4	8	16	3	5	3	12	1	1	9	0	7	2	5
CATCCCAGTCACCTACTA	STM14_0211@NonSense	CP001363	210148	-	0	0	0	0	0	0	0	1	0	0	0	0	0	0	0	0	0	0	0	0	0	0	0	0	0	0	0	0	0	0	0	0	0	0
CCTGACTCGTCCCCTTCA	STM14_0211@NonSense	CP001363	210148	-	0	0	0	0	0	0	1	0	0	0	0	0	0	0	0	0	0	0	0	0	0	0	0	0	0	0	0	0	0	0	0	0	0	0
CCATTCAACTAGGACAGG	STM14_0211@NonSense	CP001363	210204	-	0	0	0	0	0	0	0	0	0	0	0	0	0	0	0	0	0	0	0	0	0	2	0	0	0	0	0	0	0	0	0	0	0	0
GCACATCGTCAAGAAACC	STM14_0211	CP001363	210216	+	0	1	0	0	0	0	0	0	0	0	0	0	0	0	0	0	0	0	0	0	0	0	0	0	0	0	0	0	0	0	0	0	0	0
TAGACACGACTACCTGAT	STM14_0211	CP001363	210303	+	11	3	4	4	4	0	0	7	5	4	2	5	0	2	10	4	3	0	8	3	0	2	5	0	0	1	2	3	0	2	4	0	5	3
TTTTTGGGGTGTAATACA	STM14_0211	CP001363	210331	+	22	14	24	19	7	11	3	7	6	4	14	17	4	7	4	4	26	8	2	4	7	6	11	8	7	6	6	0	2	4	13	7	6	2
TCCTCCTTCAGCAACGCT	STM14_0211	CP001363	210365	+	5	1	7	18	2	4	0	4	3	3	0	1	2	5	6	7	4	1	6	1	3	3	1	1	0	17	4	1	0	0	5	2	2	2
AAAAAACCCTAAGTCAGC	STM14_0211@NonSense	CP001363	210371	-	10	7	21	30	21	16	8	13	12	5	16	13	10	15	14	19	29	6	15	11	17	16	19	13	6	15	18	5	7	12	6	10	10	2
CCTACGTCAGCCCCAGGC	STM14_0211	CP001363	210406	+	0	0	0	0	0	0	0	0	0	0	0	0	0	0	0	0	0	0	0	0	1	0	0	0	0	0	0	0	0	0	0	0	0	0
GAGGTCATATATTTATGT	Intergen_0157@-	CP001363	210464	-	0	1	0	0	0	0	0	0	0	0	0	0	0	0	0	0	0	0	0	0	0	0	0	0	0	0	0	0	0	0	0	0	0	0
ACTCTAGCACGGCTGCAC	STM14_0212@NonSense	CP001363	210550	-	0	0	0	0	0	0	0	0	0	0	0	0	0	0	0	0	0	0	0	0	0	0	0	0	0	0	1	0	0	0	0	0	0	0
CGTTACTCACAACCGCCA	STM14_0212@NonSense	CP001363	210572	-	12	10	21	8	14	10	3	5	5	10	5	11	7	8	3	2	16	5	2	2	6	7	7	2	1	2	2	2	6	3	8	2	1	5
TCCCACGTAATCGTTTGA	STM14_0212@NonSense	CP001363	210680	-	12	4	16	17	15	7	5	7	17	5	1	7	8	11	9	12	8	12	8	10	6	7	12	2	6	5	7	5	5	5	3	2	3	11
GTGGAAGCCATGGACACA	STM14_0212@NonSense	CP001363	210969	-	0	0	0	0	0	0	0	0	0	0	0	0	0	0	0	0	0	0	0	0	1	0	0	0	0	0	0	0	0	0	0	0	0	0
CCAGTACGATACGCCATT	STM14_0212@NonSense	CP001363	210993	-	0	1	0	0	0	0	0	0	0	0	0	0	0	0	0	0	0	0	0	0	0	0	0	0	0	0	0	0	0	0	0	0	0	0
CCCGGCCGCCTAACTCCC	STM14_0212@NonSense	CP001363	211133	-	3	6	5	28	6	6	7	3	7	3	10	11	5	4	6	7	14	7	7	3	6	8	5	5	4	8	3	6	7	0	8	3	6	8
AACGCTAACCTGACGATG	STM14_0212@NonSense	CP001363	211244	-	0	1	0	0	0	0	0	0	0	0	0	0	0	0	0	0	0	0	0	0	0	0	0	0	0	0	0	0	0	0	0	0	0	0
ACTTTGTCCGCCCTAGCG	STM14_0212@NonSense	CP001363	211363	-	13	9	16	26	31	21	19	14	16	34	8	9	16	6	16	17	16	9	11	13	12	15	8	10	12	9	19	0	7	2	15	11	8	21
CAGACGTCACCCCGAAAA	Intergen_0158@-	CP001363	211731	-	0	1	0	0	0	0	0	0	0	0	0	0	0	0	0	0	0	0	0	0	0	0	0	0	0	0	0	0	0	0	0	0	0	0
CAAATCGCACGCGCGATG	STM14_0213@NonSense	CP001363	211946	+	6	3	3	9	5	3	3	3	2	2	5	7	2	5	2	2	8	5	0	4	6	8	7	3	0	1	5	3	0	1	1	0	0	3
TTATAGATCTAAACAACC	STM14_0213@NonSense	CP001363	211971	+	0	0	0	0	0	0	0	0	0	0	0	0	0	0	0	0	0	0	0	0	0	0	0	0	0	0	1	0	0	0	0	0	0	0
ATGAAATATACGTCAACA	STM14_0213@NonSense	CP001363	212037	+	22	27	43	24	12	18	14	18	8	15	7	31	4	11	23	16	24	14	10	3	17	15	18	7	12	19	28	15	16	13	12	7	6	10
CTGGGCCGTCCTCTAACT	STM14_0214@NonSense	CP001363	212447	+	0	0	0	0	0	0	0	0	0	0	0	0	0	0	0	0	0	0	0	0	1	0	0	0	0	0	0	0	0	0	0	0	0	0
CTCCGCCAATCCAGCCAC	STM14_0214	CP001363	212458	-	43	23	44	48	32	44	27	31	28	18	17	26	17	20	51	29	37	30	17	27	39	27	25	9	25	48	34	21	20	16	29	23	6	20
ATCGACTTTAGAATATCC	STM14_0214	CP001363	212596	-	7	3	13	11	17	13	11	9	3	5	4	12	6	8	5	8	13	17	6	8	7	11	3	3	8	12	12	9	3	0	1	7	9	2
CCCCCCCACAGGAACGCG	STM14_0216@NonSense	CP001363	213239	+	45	34	74	66	35	44	34	34	32	36	31	40	45	45	59	45	51	51	17	24	68	60	34	20	39	30	52	38	21	18	28	14	11	16
GCAGCTGCGGATTGCTGC	STM14_0216	CP001363	213257	-	0	0	0	0	0	0	0	0	0	0	0	0	0	0	0	0	0	0	0	0	0	0	0	0	0	0	0	0	0	0	0	1	0	0
GCCGCTGCGGATTGCTGC	STM14_0216	CP001363	213257	-	57	21	65	73	55	52	49	53	29	36	45	31	58	39	59	41	61	42	19	37	65	41	28	20	43	47	93	44	29	23	33	16	21	34
CTACAAGCGAAGCCAATC	STM14_0216@NonSense	CP001363	213338	+	0	0	0	0	0	0	0	1	0	0	0	0	0	0	0	0	0	0	0	0	0	0	0	0	0	0	0	0	0	0	0	0	0	0
TCGAACCACCAAAGTCAC	STM14_0216@NonSense	CP001363	213357	+	2	2	8	2	4	5	3	10	0	0	6	0	0	0	6	3	3	7	1	3	2	0	1	1	1	3	2	0	0	2	0	0	1	0
TAAGGGGCGAACCGCCCA	STM14_0216	CP001363	213702	-	15	18	49	44	22	27	32	28	14	13	17	24	27	13	45	29	34	30	16	28	19	37	23	10	24	26	24	24	9	20	20	18	4	23
ATCTGAAACTCACCAACG	STM14_0216	CP001363	213707	-	44	32	63	74	60	44	33	41	21	16	29	38	41	38	67	54	48	29	28	33	41	40	33	18	44	41	48	23	21	29	37	27	20	26
CTGCAACCCGGCTTAGCT	STM14_0216@NonSense	CP001363	213709	+	30	26	43	49	47	42	24	23	30	27	32	30	31	23	39	57	52	32	13	33	53	28	22	8	30	21	32	18	12	9	24	17	12	28
CCAATTGATAGTTACATA	STM14_0216@NonSense	CP001363	213775	+	7	12	27	34	16	24	17	14	9	14	14	11	23	17	20	27	21	12	11	19	25	3	14	4	17	19	12	13	11	5	10	6	7	11
CTCTAGAACTCCCAACAT	STM14_0216	CP001363	213786	-	1	1	8	1	2	1	8	4	0	8	4	7	2	4	6	5	4	2	2	7	5	4	7	1	3	5	9	6	0	0	3	4	5	3
TGTTCAGGGCCTGGTCTG	STM14_0216	CP001363	213866	-	28	23	48	41	46	51	27	38	22	28	24	34	33	21	33	30	45	27	14	33	52	34	21	9	30	40	45	28	11	17	16	29	14	26
CCACACCCGTTTCCCAAC	STM14_0217	CP001363	214107	-	5	5	12	12	4	17	6	6	3	6	2	9	8	11	15	8	12	10	5	7	3	8	3	8	5	11	5	3	5	2	7	14	4	3
CCGTGTCCTCCAGCAGGT	STM14_0217	CP001363	214150	-	31	14	29	33	32	31	17	39	16	19	23	21	28	19	33	20	33	25	7	16	56	11	10	8	25	12	27	19	8	15	21	9	6	8
CCTTTACATTTCCACTCT	STM14_0217@NonSense	CP001363	214577	+	12	9	25	12	30	20	21	9	16	24	14	11	14	5	20	26	17	8	5	22	15	8	10	9	5	17	26	5	5	12	16	10	11	13
AAACACGCTGGGCACCAC	STM14_0218@NonSense	CP001363	214705	+	19	8	17	14	14	5	14	10	11	7	11	7	6	6	14	7	12	12	14	5	12	4	9	5	12	21	15	5	5	2	3	3	3	11
TCCGGGACCGTTGGCTGC	STM14_0218	CP001363	214835	-	9	9	18	26	9	13	9	14	14	7	6	6	5	3	8	6	13	4	2	2	7	0	3	2	4	8	7	7	0	2	1	2	0	4
CGACCATGCGGTTTCACA	STM14_0218	CP001363	214930	-	15	2	14	10	6	9	5	9	5	11	3	0	0	6	3	6	2	5	0	0	6	8	1	2	1	1	9	0	0	0	0	0	0	0
CCCCTCAGACCTTTAATA	STM14_0218@NonSense	CP001363	215002	+	2	3	6	5	6	6	4	3	2	5	1	3	1	2	3	4	1	2	2	2	1	4	1	2	0	4	1	2	0	0	0	0	0	0
TCCCCTTCCGACCCGCCG	STM14_0218@NonSense	CP001363	215005	+	10	3	8	13	12	11	10	10	6	11	4	2	4	6	2	5	3	1	0	8	2	2	0	1	1	2	1	2	0	2	2	2	0	1
TCACTCTCCCGTTCTCTA	STM14_0218	CP001363	215045	-	1	0	3	5	0	2	1	2	2	3	0	2	0	0	0	1	0	0	1	1	7	0	0	0	1	0	2	1	0	0	2	0	0	0
ATACTCAGGCACTGCGGA	STM14_0218@NonSense	CP001363	215099	+	13	6	13	12	19	23	16	12	4	11	2	4	6	8	3	6	3	3	4	4	9	1	10	3	4	8	7	0	0	2	0	1	0	0
AAAGTAAGACAGGCGTCA	STM14_0218@NonSense	CP001363	215464	+	11	7	20	13	9	17	6	13	6	5	12	7	4	9	11	10	7	5	3	2	8	4	5	4	3	1	5	4	2	2	8	3	1	2
ATCTTACCGCTCATACAG	STM14_0218	CP001363	215567	-	8	2	5	3	7	4	6	10	6	0	3	6	0	0	7	0	10	4	4	1	4	1	0	3	0	2	0	0	6	0	0	0	0	0
GAGATAAGCTACCCCGCA	STM14_0218	CP001363	215724	-	13	8	24	28	18	21	13	18	2	11	6	6	6	4	5	8	11	6	1	8	11	16	1	7	1	5	7	5	1	2	13	3	3	3
GATGATCCCTTAATAACG	STM14_0218	CP001363	215909	-	12	0	17	6	7	4	7	9	7	12	4	0	3	1	8	9	5	3	0	1	1	5	0	3	0	0	4	1	3	0	2	0	0	0
ATCAAAACACCCAACGTC	STM14_0218	CP001363	215942	-	16	9	21	24	13	13	11	11	8	8	6	3	12	6	13	2	9	6	5	9	9	5	2	1	12	2	7	2	0	0	0	4	0	0
GCCCCTTGGCTACCGCCC	STM14_0218@NonSense	CP001363	215992	+	25	9	47	32	27	25	20	24	16	26	8	11	14	15	20	9	33	19	13	17	29	24	13	10	19	25	18	9	10	16	17	5	9	13
ACGCACTCTGTCCACCTG	Intergen_0162@+	CP001363	216069	+	2	0	1	0	4	4	0	3	4	6	3	2	5	5	5	1	2	0	0	1	4	2	2	2	0	4	5	1	0	0	1	0	1	1
[truncated: 141,074 more rows]
