# Supplementary material for: Identification of Novel Genes Mediating Survival of Salmonella on Low-Moisture Foods via Transposon Sequencing Analysis
Source: Front Microbiol. 2020 May 15;11:726. doi: 10.3389/fmicb.2020.00726 (PMC7242855; doi:10.3389/fmicb.2020.00726)
Supplement: Supplementary file 2 [file Table_2.xlsx]

## Sheet: SupplTable2
Supplementary Table 2: Data for each individual survival experiment using single gene knockouts
1 and 2 are replicates on different days
A and B are replicates on the same day				Data for Figure 4
14028S gene number	Corresponding gene number in LT2	Gene	Description	Log10 CFU/g at T110d - Log10 CFU/g at T0						Log10 CFU/g at T0						Log10 CFU/g at T1d						Log10 CFU/g at T30d						Log10 CFU/g at T65d						Log10 CFU/g at T85d						Log10 CFU/g at T110d
				1A	1B	2A	2B	AVG	SD	1A	1B	2A	2B	AVG	SD	1A	1B	2A	2B	AVG	SD	1A	1B	2A	2B	AVG	SD	1A	1B	2A	2B	AVG	SD	1A	1B	2A	2B	AVG	SD	1A	1B	2A	2B	AVG	SD
		WT	Wildtype	-1.48337	-1.72125	-2.26885	-2.17609	-1.91239	0.372913	8.08814	8.24304	8.35698	8.41913	8.27682	0.145397	7.38917	7.38917	7.19728	7.14613	7.28044	0.127276	6.94201	7.02119	6.6744	6.52179	6.78985	0.232274	6.94201	7.14613	6.44716	6.32222	6.71438	0.39303	6.87651	6.95904	6.35698	6.47349	6.6665	0.295939	6.60477	6.52179	6.08814	6.24304	6.36443	0.240554
STM14_5011	STM4170	hupA	Transcriptional regulator HU histone-like subunit alpha	-2.19	-2	-1.88	-2	-2.0175	0.12816	8.39	8.24	8.57	8.64	8.46	0.180555	7.72	7.69	7.75	7.59	7.6875	0.0694622	7.5	7.45	7.57	6.94	7.365	0.287576	7.36	7.54	6.32	6.59	6.9525	0.589541	6.69	6.64	7.36	7.54	7.0575	0.459592	6.2	6.24	6.69	6.64	6.4425	0.258247
STM14_4039	STM3347	yhcB	Cytochrome d ubiquinol oxidase subunit III	-1.8653	-2.1597	-2.07379	-2	-2.0247	0.124703	8.28443	8.35698	8.74819	8.62325	8.50321	0.218838	7.58546	7.72016	7.44716	7.74819	7.62524	0.138349	7.6902	7.35698	7.28443	7.35698	7.42215	0.181942	6.94201	7.19728	6.91514	7.01389	7.01708	0.127162	6.6744	6.62325	6.94201	7.19728	6.85923	0.265191	6.41913	6.19728	6.6744	6.62325	6.47852	0.217516
STM14_4217	STM3502	ompR	Transcriptional osmolarity response regulator for ompF and ompC	-3.16273	-3.35902	-2.91285	-2.83863	-3.06831	0.238291	8.44716	8.44716	8.6744	8.54407	8.5282	0.107645	7.52179	7.77452	7.19728	7.24304	7.43416	0.268429	6.94201	7.38917	6.87651	6.72016	6.98196	0.28698	6.28443	6.38917	6.19728	6.28443	6.28883	0.0785012	5.76155	5.70544	6.28443	6.38917	6.03515	0.35168	5.28443	5.08814	5.76155	5.70544	5.45989	0.326741
STM14_4683	STM3886	rbsR	Ribose operon repressor, D-ribose utilization	-2.97197	-3.16481	-3.18142	-3.04275	-3.09024	0.100195	8.72016	8.82282	8.85582	8.74819	8.78675	0.0632283	7.85582	7.86629	7.08814	7.28443	7.52367	0.397759	7.14613	7.70544	6.64098	6.62325	7.02895	0.512015	7.14613	7.02119	6.38917	6.38917	6.73641	0.404197	6.6744	6.70544	6.14613	6.02119	6.38679	0.353948	5.74819	5.65801	5.6744	5.70544	5.69651	0.0396703
STM14_2365	STM1947	uvrY	Response regulator of two-component system along with BarA	-3.27984	-3.43012	-3.63682	-3.2156	-3.3906	0.187154	8.14613	8.08814	8.65801	8.60477	8.37426	0.298641	6.74819	7.28443	6.70544	6.58546	6.83088	0.310115	6.58546	6.41913	6.38917	6.47349	6.46681	0.0864573	6.52179	6.52179	5.7344	5.72016	6.12454	0.458749	5.02119	5.38917	5.52179	5.52179	5.36348	0.236606	4.86629	4.65801	5.02119	5.38917	4.98366	0.308581
STM14_3566	STM2958	barA	Sensory histidine kinase of two-component regulatory system with UvrY	-4.15261	-4.08543	-2.71917	-2.8403	-3.44938	0.775301	8.6744	8.6902	8.28443	8.19728	8.46158	0.25742	7.6902	7.6744	6.82282	7.08814	7.31889	0.433431	7.49831	7.52179	5.94201	5.87651	6.70965	0.924655	6.44716	6.32222	5.47349	5.28443	5.88182	0.587982	5.64098	5.44716	5.28443	5.32222	5.4237	0.16068	4.52179	4.60477	5.56526	5.35698	5.0122	0.526387
STM14_4694	STM3898	yifE	Hypothetical protein	-3.67549	-3.60789	-3.58246	-3.93785	-3.70092	0.162757	8.49831	8.41913	8.35698	8.35698	8.40785	0.0670462	7.62325	7.64098	6.97543	7.56526	7.45123	0.318842	6.41913	6.35698	5.35698	5.78711	5.98005	0.503425	6.08814	6.08814	5.35698	5.19728	5.68263	0.472751	5.60477	5.35698	5.28443	4.94201	5.29705	0.273554	4.82282	4.81124	4.77452	4.41913	4.70693	0.192967
STM14_4197	STM3485	damX	Cell division protein, septum	-4	-3.90982	-3.8451	-3.65321	-3.85203	0.146983	8.60477	8.35698	8.78711	8.79934	8.63705	0.20683	7.76155	7.72016	7.38917	7.38917	7.56501	0.20375	7.60477	7.56526	6.38917	6.19728	6.93912	0.750091	6.19728	6.38917	5.28443	5.24304	5.77848	0.599754	5.35698	5.54407	5.85582	5.6902	5.61177	0.212299	4.60477	4.44716	4.94201	5.14613	4.78502	0.317115
STM14_0926	STM0798	uvrB	Excinuclease ABC subunit B, UvrABC repair system	-3.85387	-3.83727	-4.06367	-4.56988	-4.08117	0.341706	7.94201	8.28443	8.58546	8.65801	8.36748	0.326521	7.24304	7.28443	6.92428	6.64098	7.02318	0.301358	6.32222	6.49831	5.19728	5.7344	5.93805	0.592084	5.38917	6.49831	5.28443	5.08814	5.56501	0.634588	4.52179	4.54407	4.91514	4.8451	4.70652	0.202682	4.08814	4.44716	4.52179	4.08814	4.28631	0.230846
STM14_4033	STM3342	sspA	Stringent starvation protein A	-4.57675	-4.05115	-3.76805	-4.03476	-4.10768	0.338571	8.54407	8.49831	8.47349	8.35698	8.46821	0.0797081	7.65801	7.56526	7.19728	7.24304	7.4159	0.229928	7.35698	7.54407	5.14613	5.58546	6.40816	1.2193	6.54407	6.70544	5.32222	5.41913	5.99771	0.728109	5.38917	5.7344	4.8451	4.87651	5.21129	0.428742	3.96731	4.44716	4.70544	4.32222	4.36053	0.306894
STM14_2873	STM2330	lrhA	LysR family NADH dehydrogenase transcriptional repressor	-4.26885	-4.69897	-3.74819	-4.30103	-4.25426	0.38999	8.35698	8.32222	8.38917	8.54407	8.40311	0.0978685	6.81124	7.28443	7.08814	6.6744	6.96455	0.274036	6.6744	6.72016	6.6902	6.14613	6.55772	0.275051	5.6902	5.14613	4.65801	5.52179	5.25403	0.457828	5.19728	4.76155	4.81124	4.44716	4.80431	0.307603	4.08814	3.62325	4.64098	4.24304	4.14885	0.420715
STM14_2590	STM2096	rfbD	dTDP-4-dehydrorhamnose reductase, LPS O-antigen biosynthesis	-3.52288	-3.90309	-4.95861	-4.77815	-4.29068	0.68884	8.02119	8.32222	8.24304	8.32222	8.22717	0.142301	7.14613	7.08814	7.24304	7.14613	7.15586	0.0642287	6.52179	6.72016	6.19728	5.6744	6.27841	0.456722	5.8451	5.8451	5.44716	5.65801	5.69884	0.189555	5.08814	4.94201	4.19728	3.94201	4.54236	0.558895	4.49831	4.41913	3.28443	3.54407	3.93648	0.613123
